# Supplementary material for: Hospital utilization rates for influenza and RSV: a novel approach and critical assessment
Source: Popul Health Metr. 2021 Jun 14;19:31. doi: 10.1186/s12963-021-00252-5 (PMC8204427; doi:10.1186/s12963-021-00252-5)
Supplement: Supplementary file 3 — Additional file 3. Influenza and RSV Inpatient Admission Rates for All Country-Years of Clinical Administrative Data. Description of data: Tabulated inpatient admission rates with uncertainty for all ages and years available for each country included in the BIRD analysis. Countries where clinical administrative data from IHME was available are all included in this dataset. [file 12963_2021_252_MOESM3_ESM.xlsx]

## Sheet: RSV Admission Rates
RSV Admission Rates per 100,000 for all Location-Years of Clinical Administrative Data
GBD Super Region	GBD Region	Country	Year	Age	Inpatient Admission Rate per 100,000 (95% UI)
Central Europe, Eastern Europe, and Central Asia	Central Asia	Georgia	2014	<1 year	794.9 per 100,000 (291.8-1433.7)
Central Europe, Eastern Europe, and Central Asia	Central Asia	Georgia	2014	1 to 4	384.87 per 100,000 (116.7-811.3)
Central Europe, Eastern Europe, and Central Asia	Central Asia	Georgia	2016	<1 year	239.63 per 100,000 (88-432.2)
Central Europe, Eastern Europe, and Central Asia	Central Asia	Georgia	2016	1 to 4	125.73 per 100,000 (38.1-265.1)
Central Europe, Eastern Europe, and Central Asia	Central Asia	Georgia	2017	<1 year	252.32 per 100,000 (92.6-455.1)
Central Europe, Eastern Europe, and Central Asia	Central Asia	Georgia	2017	1 to 4	118.71 per 100,000 (36-250.3)
High-income	Australasia	New Zealand	2000	<1 year	356.11 per 100,000 (128.5-651.5)
High-income	Australasia	New Zealand	2000	1 to 4	349.09 per 100,000 (104.2-740.6)
High-income	Australasia	New Zealand	2001	<1 year	365.67 per 100,000 (132-669)
High-income	Australasia	New Zealand	2001	1 to 4	371.56 per 100,000 (110.9-788.2)
High-income	Australasia	New Zealand	2002	<1 year	362.89 per 100,000 (131-663.9)
High-income	Australasia	New Zealand	2002	1 to 4	375.36 per 100,000 (112.1-796.3)
High-income	Australasia	New Zealand	2003	<1 year	348.8 per 100,000 (125.9-638.1)
High-income	Australasia	New Zealand	2003	1 to 4	376.14 per 100,000 (112.3-797.9)
High-income	Australasia	New Zealand	2004	<1 year	336.31 per 100,000 (121.4-615.2)
High-income	Australasia	New Zealand	2004	1 to 4	344.81 per 100,000 (102.9-731.5)
High-income	Australasia	New Zealand	2005	<1 year	312.11 per 100,000 (112.7-571)
High-income	Australasia	New Zealand	2005	1 to 4	338.36 per 100,000 (101-717.8)
High-income	Australasia	New Zealand	2006	<1 year	321.3 per 100,000 (116-587.8)
High-income	Australasia	New Zealand	2006	1 to 4	339.15 per 100,000 (101.3-719.5)
High-income	Australasia	New Zealand	2007	<1 year	289.92 per 100,000 (104.6-530.4)
High-income	Australasia	New Zealand	2007	1 to 4	314.1 per 100,000 (93.8-666.3)
High-income	Australasia	New Zealand	2008	<1 year	328.48 per 100,000 (118.6-600.9)
High-income	Australasia	New Zealand	2008	1 to 4	336.85 per 100,000 (100.6-714.6)
High-income	Australasia	New Zealand	2009	<1 year	371.16 per 100,000 (134-679)
High-income	Australasia	New Zealand	2009	1 to 4	341.8 per 100,000 (102-725.1)
High-income	Australasia	New Zealand	2010	<1 year	313.44 per 100,000 (113.1-573.4)
High-income	Australasia	New Zealand	2010	1 to 4	287.76 per 100,000 (85.9-610.5)
High-income	Australasia	New Zealand	2011	<1 year	313.99 per 100,000 (113.3-574.4)
High-income	Australasia	New Zealand	2011	1 to 4	283.95 per 100,000 (84.8-602.4)
High-income	Australasia	New Zealand	2012	<1 year	328.52 per 100,000 (118.6-601)
High-income	Australasia	New Zealand	2012	1 to 4	272.86 per 100,000 (81.5-578.8)
High-income	Australasia	New Zealand	2013	<1 year	281.4 per 100,000 (101.6-514.8)
High-income	Australasia	New Zealand	2013	1 to 4	277.48 per 100,000 (82.8-588.6)
High-income	Australasia	New Zealand	2014	<1 year	305.92 per 100,000 (110.4-559.6)
High-income	Australasia	New Zealand	2014	1 to 4	289.31 per 100,000 (86.4-613.7)
High-income	Australasia	New Zealand	2015	<1 year	335.66 per 100,000 (121.2-614.1)
High-income	Australasia	New Zealand	2015	1 to 4	336.63 per 100,000 (100.5-714.1)
High-income	Australasia	New Zealand	2016	<1 year	285.12 per 100,000 (102.9-521.6)
High-income	Australasia	New Zealand	2016	1 to 4	301.97 per 100,000 (90.2-640.6)
High-income	Australasia	New Zealand	2017	<1 year	322.05 per 100,000 (116.2-589.2)
High-income	Australasia	New Zealand	2017	1 to 4	328.57 per 100,000 (98.1-697)
High-income	High-income Asia Pacific	Japan	2010	<1 year	1296.76 per 100,000 (445.5-2420.2)
High-income	High-income Asia Pacific	Japan	2010	1 to 4	1198.11 per 100,000 (345.6-2579.2)
High-income	High-income Asia Pacific	Japan	2011	<1 year	1271.93 per 100,000 (437-2373.8)
High-income	High-income Asia Pacific	Japan	2011	1 to 4	1232.06 per 100,000 (355.4-2652.3)
High-income	High-income Asia Pacific	Japan	2012	<1 year	1207.95 per 100,000 (415-2254.4)
High-income	High-income Asia Pacific	Japan	2012	1 to 4	1050.91 per 100,000 (303.2-2262.3)
High-income	High-income Asia Pacific	Japan	2013	<1 year	1164.98 per 100,000 (400.2-2174.2)
High-income	High-income Asia Pacific	Japan	2013	1 to 4	963.98 per 100,000 (278.1-2075.2)
High-income	High-income Asia Pacific	Japan	2014	<1 year	1239.52 per 100,000 (425.8-2313.3)
High-income	High-income Asia Pacific	Japan	2014	1 to 4	1078.64 per 100,000 (311.2-2322)
High-income	High-income Asia Pacific	Japan	2015	<1 year	1275 per 100,000 (438-2379.5)
High-income	High-income Asia Pacific	Japan	2015	1 to 4	1080.23 per 100,000 (311.6-2325.5)
High-income	High-income North America	United States of America	2002	<1 year	1556.43 per 100,000 (686-2462.5)
High-income	High-income North America	United States of America	2002	1 to 4	162.03 per 100,000 (56.9-304.2)
High-income	High-income North America	United States of America	2003	<1 year	2652.52 per 100,000 (1169.1-4196.7)
High-income	High-income North America	United States of America	2003	1 to 4	328.14 per 100,000 (115.2-616)
High-income	High-income North America	United States of America	2004	<1 year	1741.51 per 100,000 (767.6-2755.3)
High-income	High-income North America	United States of America	2004	1 to 4	212.26 per 100,000 (74.5-398.5)
High-income	High-income North America	United States of America	2005	<1 year	1932.91 per 100,000 (851.9-3058.2)
High-income	High-income North America	United States of America	2005	1 to 4	251.38 per 100,000 (88.2-471.9)
High-income	High-income North America	United States of America	2006	<1 year	1694.41 per 100,000 (746.8-2680.8)
High-income	High-income North America	United States of America	2006	1 to 4	231.54 per 100,000 (81.3-434.7)
High-income	High-income North America	United States of America	2007	<1 year	1141.78 per 100,000 (503.2-1806.5)
High-income	High-income North America	United States of America	2007	1 to 4	167 per 100,000 (58.6-313.5)
High-income	High-income North America	United States of America	2008	<1 year	1650.07 per 100,000 (727.3-2610.7)
High-income	High-income North America	United States of America	2008	1 to 4	213.98 per 100,000 (75.1-401.7)
High-income	High-income North America	United States of America	2009	<1 year	1610.52 per 100,000 (709.8-2548.1)
High-income	High-income North America	United States of America	2009	1 to 4	232.81 per 100,000 (81.7-437)
High-income	High-income North America	United States of America	2010	<1 year	1791.8 per 100,000 (789.7-2834.9)
High-income	High-income North America	United States of America	2010	1 to 4	214.01 per 100,000 (75.1-401.8)
High-income	High-income North America	United States of America	2011	<1 year	1312.23 per 100,000 (578.4-2076.1)
High-income	High-income North America	United States of America	2011	1 to 4	184.69 per 100,000 (64.8-346.7)
High-income	High-income North America	United States of America	2012	<1 year	1351.31 per 100,000 (595.6-2138)
High-income	High-income North America	United States of America	2012	1 to 4	179.81 per 100,000 (63.1-337.6)
High-income	Western Europe	Austria	1990	<1 year	368.45 per 100,000 (133.7-659.9)
High-income	Western Europe	Austria	1990	1 to 4	172.9 per 100,000 (52-360.4)
High-income	Western Europe	Austria	1991	<1 year	309.22 per 100,000 (112.2-553.8)
High-income	Western Europe	Austria	1991	1 to 4	143.06 per 100,000 (43-298.2)
High-income	Western Europe	Austria	1992	<1 year	364.82 per 100,000 (132.4-653.4)
High-income	Western Europe	Austria	1992	1 to 4	167.53 per 100,000 (50.4-349.2)
High-income	Western Europe	Austria	1993	<1 year	366.84 per 100,000 (133.1-657)
High-income	Western Europe	Austria	1993	1 to 4	165.54 per 100,000 (49.8-345.1)
High-income	Western Europe	Austria	1994	<1 year	361.55 per 100,000 (131.2-647.5)
High-income	Western Europe	Austria	1994	1 to 4	157.34 per 100,000 (47.3-328)
High-income	Western Europe	Austria	1995	<1 year	369.52 per 100,000 (134.1-661.8)
High-income	Western Europe	Austria	1995	1 to 4	161.57 per 100,000 (48.6-336.8)
High-income	Western Europe	Austria	1996	<1 year	336.86 per 100,000 (122.2-603.3)
High-income	Western Europe	Austria	1996	1 to 4	156.26 per 100,000 (47-325.7)
High-income	Western Europe	Austria	1997	<1 year	414.04 per 100,000 (150.2-741.5)
High-income	Western Europe	Austria	1997	1 to 4	189 per 100,000 (56.9-393.9)
High-income	Western Europe	Austria	1998	<1 year	473.87 per 100,000 (172-848.7)
High-income	Western Europe	Austria	1998	1 to 4	211.56 per 100,000 (63.6-441)
High-income	Western Europe	Austria	1999	<1 year	421 per 100,000 (152.8-754)
High-income	Western Europe	Austria	1999	1 to 4	189.35 per 100,000 (57-394.7)
High-income	Western Europe	Austria	2000	<1 year	459.45 per 100,000 (166.7-822.9)
High-income	Western Europe	Austria	2000	1 to 4	206.6 per 100,000 (62.2-430.6)
High-income	Western Europe	Austria	2001	<1 year	492.01 per 100,000 (178.5-881.2)
High-income	Western Europe	Austria	2001	1 to 4	219.02 per 100,000 (65.9-456.5)
High-income	Western Europe	Austria	2002	<1 year	535.65 per 100,000 (194.4-959.3)
High-income	Western Europe	Austria	2002	1 to 4	229.92 per 100,000 (69.2-479.2)
High-income	Western Europe	Austria	2003	<1 year	481.55 per 100,000 (174.7-862.4)
High-income	Western Europe	Austria	2003	1 to 4	201.66 per 100,000 (60.7-420.3)
High-income	Western Europe	Austria	2004	<1 year	558.76 per 100,000 (202.8-1000.7)
High-income	Western Europe	Austria	2004	1 to 4	226.49 per 100,000 (68.1-472.1)
High-income	Western Europe	Austria	2005	<1 year	564.91 per 100,000 (205-1011.7)
High-income	Western Europe	Austria	2005	1 to 4	221.92 per 100,000 (66.8-462.6)
High-income	Western Europe	Austria	2006	<1 year	536.6 per 100,000 (194.7-961)
High-income	Western Europe	Austria	2006	1 to 4	198.66 per 100,000 (59.8-414.1)
High-income	Western Europe	Austria	2007	<1 year	584.81 per 100,000 (212.2-1047.4)
High-income	Western Europe	Austria	2007	1 to 4	203.63 per 100,000 (61.3-424.4)
High-income	Western Europe	Austria	2008	<1 year	619.77 per 100,000 (224.9-1110)
High-income	Western Europe	Austria	2008	1 to 4	200.87 per 100,000 (60.4-418.7)
High-income	Western Europe	Austria	2009	<1 year	696.79 per 100,000 (252.8-1247.9)
High-income	Western Europe	Austria	2009	1 to 4	212.11 per 100,000 (63.8-442.1)
High-income	Western Europe	Austria	2010	<1 year	750.01 per 100,000 (272.2-1343.2)
High-income	Western Europe	Austria	2010	1 to 4	212.66 per 100,000 (64-443.3)
High-income	Western Europe	Austria	2011	<1 year	747.08 per 100,000 (271.1-1338)
High-income	Western Europe	Austria	2011	1 to 4	224.73 per 100,000 (67.6-468.4)
High-income	Western Europe	Austria	2012	<1 year	482.21 per 100,000 (175-863.6)
High-income	Western Europe	Austria	2012	1 to 4	139.32 per 100,000 (41.9-290.4)
High-income	Western Europe	Austria	2013	<1 year	806.37 per 100,000 (292.6-1444.2)
High-income	Western Europe	Austria	2013	1 to 4	203.82 per 100,000 (61.3-424.8)
High-income	Western Europe	Austria	2014	<1 year	698.82 per 100,000 (253.6-1251.6)
High-income	Western Europe	Austria	2014	1 to 4	154.84 per 100,000 (46.6-322.8)
High-income	Western Europe	Germany	2016	<1 year	1029.65 per 100,000 (373.6-1844.1)
High-income	Western Europe	Germany	2016	1 to 4	502.8 per 100,000 (151.3-1048)
High-income	Western Europe	Italy	2005	<1 year	846.99 per 100,000 (307.4-1516.9)
High-income	Western Europe	Italy	2005	1 to 4	117.45 per 100,000 (35.3-244.8)
High-income	Western Europe	Italy	2006	<1 year	769.8 per 100,000 (279.3-1378.7)
High-income	Western Europe	Italy	2006	1 to 4	112.52 per 100,000 (33.9-234.5)
High-income	Western Europe	Italy	2007	<1 year	747.77 per 100,000 (271.3-1339.2)
High-income	Western Europe	Italy	2007	1 to 4	104.47 per 100,000 (31.4-217.7)
High-income	Western Europe	Italy	2008	<1 year	679.05 per 100,000 (246.4-1216.1)
High-income	Western Europe	Italy	2008	1 to 4	105.04 per 100,000 (31.6-218.9)
High-income	Western Europe	Italy	2009	<1 year	636.93 per 100,000 (231.1-1140.7)
High-income	Western Europe	Italy	2009	1 to 4	106.42 per 100,000 (32-221.8)
High-income	Western Europe	Italy	2010	<1 year	636.51 per 100,000 (231-1140)
High-income	Western Europe	Italy	2010	1 to 4	102 per 100,000 (30.7-212.6)
High-income	Western Europe	Italy	2011	<1 year	681.6 per 100,000 (247.3-1220.7)
High-income	Western Europe	Italy	2011	1 to 4	113.08 per 100,000 (34-235.7)
High-income	Western Europe	Italy	2012	<1 year	636.96 per 100,000 (231.1-1140.8)
High-income	Western Europe	Italy	2012	1 to 4	103.87 per 100,000 (31.2-216.5)
High-income	Western Europe	Italy	2013	<1 year	696.23 per 100,000 (252.6-1246.9)
High-income	Western Europe	Italy	2013	1 to 4	107.3 per 100,000 (32.3-223.7)
High-income	Western Europe	Italy	2014	<1 year	644.99 per 100,000 (234-1155.2)
High-income	Western Europe	Italy	2014	1 to 4	108.64 per 100,000 (32.7-226.5)
High-income	Western Europe	Italy	2015	<1 year	656.13 per 100,000 (238.1-1175.1)
High-income	Western Europe	Italy	2015	1 to 4	100.53 per 100,000 (30.2-209.6)
High-income	Western Europe	Italy	2016	<1 year	587.93 per 100,000 (213.3-1053)
High-income	Western Europe	Italy	2016	1 to 4	118.18 per 100,000 (35.6-246.3)
High-income	Western Europe	Norway	2008	<1 year	286.19 per 100,000 (103.8-512.5)
High-income	Western Europe	Norway	2008	1 to 4	219.94 per 100,000 (66.2-458.4)
High-income	Western Europe	Norway	2009	<1 year	199.45 per 100,000 (72.4-357.2)
High-income	Western Europe	Norway	2009	1 to 4	222.15 per 100,000 (66.8-463)
High-income	Western Europe	Norway	2010	<1 year	252.56 per 100,000 (91.6-452.3)
High-income	Western Europe	Norway	2010	1 to 4	209.24 per 100,000 (63-436.1)
High-income	Western Europe	Norway	2011	<1 year	235.29 per 100,000 (85.4-421.4)
High-income	Western Europe	Norway	2011	1 to 4	212.76 per 100,000 (64-443.5)
High-income	Western Europe	Norway	2012	<1 year	289.92 per 100,000 (105.2-519.2)
High-income	Western Europe	Norway	2012	1 to 4	188.24 per 100,000 (56.6-392.4)
High-income	Western Europe	Portugal	2015	<1 year	527.5 per 100,000 (191.4-944.7)
High-income	Western Europe	Portugal	2015	1 to 4	164.51 per 100,000 (49.5-342.9)
High-income	Western Europe	Sweden	1998	<1 year	1115.02 per 100,000 (404.6-1997)
High-income	Western Europe	Sweden	1998	1 to 4	375.67 per 100,000 (113-783)
High-income	Western Europe	Sweden	1999	<1 year	1113.85 per 100,000 (404.2-1994.9)
High-income	Western Europe	Sweden	1999	1 to 4	371.9 per 100,000 (111.9-775.2)
High-income	Western Europe	Sweden	2000	<1 year	1293.66 per 100,000 (469.4-2316.9)
High-income	Western Europe	Sweden	2000	1 to 4	376.69 per 100,000 (113.3-785.2)
High-income	Western Europe	Sweden	2001	<1 year	631.29 per 100,000 (229.1-1130.6)
High-income	Western Europe	Sweden	2001	1 to 4	147.16 per 100,000 (44.3-306.7)
High-income	Western Europe	Sweden	2002	<1 year	558.04 per 100,000 (202.5-999.4)
High-income	Western Europe	Sweden	2002	1 to 4	128.63 per 100,000 (38.7-268.1)
High-income	Western Europe	Sweden	2003	<1 year	605.69 per 100,000 (219.8-1084.8)
High-income	Western Europe	Sweden	2003	1 to 4	139.58 per 100,000 (42-290.9)
High-income	Western Europe	Sweden	2004	<1 year	690.09 per 100,000 (250.4-1235.9)
High-income	Western Europe	Sweden	2004	1 to 4	133.67 per 100,000 (40.2-278.6)
High-income	Western Europe	Sweden	2005	<1 year	788.03 per 100,000 (286-1411.3)
High-income	Western Europe	Sweden	2005	1 to 4	155.25 per 100,000 (46.7-323.6)
High-income	Western Europe	Sweden	2006	<1 year	863.88 per 100,000 (313.5-1547.2)
High-income	Western Europe	Sweden	2006	1 to 4	159.57 per 100,000 (48-332.6)
High-income	Western Europe	Sweden	2007	<1 year	815.53 per 100,000 (295.9-1460.6)
High-income	Western Europe	Sweden	2007	1 to 4	172.91 per 100,000 (52-360.4)
High-income	Western Europe	Sweden	2008	<1 year	874.33 per 100,000 (317.3-1565.9)
High-income	Western Europe	Sweden	2008	1 to 4	173.58 per 100,000 (52.2-361.8)
High-income	Western Europe	Sweden	2009	<1 year	766.9 per 100,000 (278.3-1373.5)
High-income	Western Europe	Sweden	2009	1 to 4	165.17 per 100,000 (49.7-344.3)
High-income	Western Europe	Sweden	2010	<1 year	769.51 per 100,000 (279.2-1378.2)
High-income	Western Europe	Sweden	2010	1 to 4	168.74 per 100,000 (50.8-351.7)
High-income	Western Europe	Sweden	2011	<1 year	707.79 per 100,000 (256.8-1267.6)
High-income	Western Europe	Sweden	2011	1 to 4	154.37 per 100,000 (46.4-321.8)
High-income	Western Europe	Sweden	2012	<1 year	615.03 per 100,000 (223.2-1101.5)
High-income	Western Europe	Sweden	2012	1 to 4	138.54 per 100,000 (41.7-288.8)
High-income	Western Europe	Sweden	2015	<1 year	323.47 per 100,000 (117.4-579.3)
High-income	Western Europe	Sweden	2015	1 to 4	229.16 per 100,000 (68.9-477.7)
High-income	Western Europe	Sweden	2016	<1 year	386.13 per 100,000 (140.1-691.5)
High-income	Western Europe	Sweden	2016	1 to 4	202.78 per 100,000 (61-422.7)
High-income	Western Europe	United Kingdom	2001	<1 year	1254.51 per 100,000 (455.2-2246.8)
High-income	Western Europe	United Kingdom	2001	1 to 4	109.83 per 100,000 (33-228.9)
High-income	Western Europe	United Kingdom	2002	<1 year	1216.28 per 100,000 (441.4-2178.3)
High-income	Western Europe	United Kingdom	2002	1 to 4	112.7 per 100,000 (33.9-234.9)
High-income	Western Europe	United Kingdom	2003	<1 year	1201.15 per 100,000 (435.9-2151.2)
High-income	Western Europe	United Kingdom	2003	1 to 4	119.32 per 100,000 (35.9-248.7)
High-income	Western Europe	United Kingdom	2004	<1 year	1195.69 per 100,000 (433.9-2141.4)
High-income	Western Europe	United Kingdom	2004	1 to 4	122.3 per 100,000 (36.8-254.9)
High-income	Western Europe	United Kingdom	2005	<1 year	1243.62 per 100,000 (451.3-2227.3)
High-income	Western Europe	United Kingdom	2005	1 to 4	130.07 per 100,000 (39.1-271.1)
High-income	Western Europe	United Kingdom	2006	<1 year	1237.5 per 100,000 (449.1-2216.3)
High-income	Western Europe	United Kingdom	2006	1 to 4	138.11 per 100,000 (41.6-287.9)
High-income	Western Europe	United Kingdom	2007	<1 year	1205.76 per 100,000 (437.5-2159.5)
High-income	Western Europe	United Kingdom	2007	1 to 4	130.44 per 100,000 (39.2-271.9)
High-income	Western Europe	United Kingdom	2008	<1 year	1324.02 per 100,000 (480.4-2371.3)
High-income	Western Europe	United Kingdom	2008	1 to 4	131.8 per 100,000 (39.7-274.7)
High-income	Western Europe	United Kingdom	2009	<1 year	1425.5 per 100,000 (517.3-2553)
High-income	Western Europe	United Kingdom	2009	1 to 4	147.86 per 100,000 (44.5-308.2)
High-income	Western Europe	United Kingdom	2010	<1 year	1510.83 per 100,000 (548.2-2705.8)
High-income	Western Europe	United Kingdom	2010	1 to 4	160.76 per 100,000 (48.4-335.1)
High-income	Western Europe	United Kingdom	2011	<1 year	1516.34 per 100,000 (550.2-2715.7)
High-income	Western Europe	United Kingdom	2011	1 to 4	159.67 per 100,000 (48-332.8)
High-income	Western Europe	United Kingdom	2012	<1 year	1592.33 per 100,000 (577.8-2851.8)
High-income	Western Europe	United Kingdom	2012	1 to 4	164.67 per 100,000 (49.5-343.2)
High-income	Western Europe	United Kingdom	2013	<1 year	1731.83 per 100,000 (628.4-3101.6)
High-income	Western Europe	United Kingdom	2013	1 to 4	166.92 per 100,000 (50.2-347.9)
High-income	Western Europe	United Kingdom	2014	<1 year	1793.16 per 100,000 (650.7-3211.5)
High-income	Western Europe	United Kingdom	2014	1 to 4	170.69 per 100,000 (51.4-355.8)
High-income	Western Europe	United Kingdom	2015	<1 year	1838.67 per 100,000 (667.2-3293)
High-income	Western Europe	United Kingdom	2015	1 to 4	183.77 per 100,000 (55.3-383)
Latin America and Caribbean	Andean Latin America	Ecuador	1997	<1 year	306.88 per 100,000 (129.6-505.8)
Latin America and Caribbean	Andean Latin America	Ecuador	1997	1 to 4	96.86 per 100,000 (32.9-189)
Latin America and Caribbean	Andean Latin America	Ecuador	1998	<1 year	338.48 per 100,000 (142.9-557.9)
Latin America and Caribbean	Andean Latin America	Ecuador	1998	1 to 4	94.88 per 100,000 (32.2-185.1)
Latin America and Caribbean	Andean Latin America	Ecuador	1999	<1 year	421.4 per 100,000 (177.9-694.6)
Latin America and Caribbean	Andean Latin America	Ecuador	1999	1 to 4	132.13 per 100,000 (44.9-257.8)
Latin America and Caribbean	Andean Latin America	Ecuador	2000	<1 year	472.47 per 100,000 (199.5-778.7)
Latin America and Caribbean	Andean Latin America	Ecuador	2000	1 to 4	138 per 100,000 (46.9-269.3)
Latin America and Caribbean	Andean Latin America	Ecuador	2001	<1 year	462.04 per 100,000 (195.1-761.6)
Latin America and Caribbean	Andean Latin America	Ecuador	2001	1 to 4	148.88 per 100,000 (50.6-290.5)
Latin America and Caribbean	Andean Latin America	Ecuador	2002	<1 year	533.39 per 100,000 (225.2-879.2)
Latin America and Caribbean	Andean Latin America	Ecuador	2002	1 to 4	190.22 per 100,000 (64.6-371.1)
Latin America and Caribbean	Andean Latin America	Ecuador	2003	<1 year	541.78 per 100,000 (228.7-893)
Latin America and Caribbean	Andean Latin America	Ecuador	2003	1 to 4	204.65 per 100,000 (69.5-399.3)
Latin America and Caribbean	Andean Latin America	Ecuador	2004	<1 year	573.44 per 100,000 (242.1-945.2)
Latin America and Caribbean	Andean Latin America	Ecuador	2004	1 to 4	192.48 per 100,000 (65.4-375.6)
Latin America and Caribbean	Andean Latin America	Ecuador	2005	<1 year	499.1 per 100,000 (210.7-822.7)
Latin America and Caribbean	Andean Latin America	Ecuador	2005	1 to 4	213.08 per 100,000 (72.4-415.7)
Latin America and Caribbean	Andean Latin America	Ecuador	2006	<1 year	591.41 per 100,000 (249.7-974.8)
Latin America and Caribbean	Andean Latin America	Ecuador	2006	1 to 4	252.76 per 100,000 (85.8-493.2)
Latin America and Caribbean	Andean Latin America	Ecuador	2007	<1 year	745.66 per 100,000 (314.8-1229)
Latin America and Caribbean	Andean Latin America	Ecuador	2007	1 to 4	278.94 per 100,000 (94.7-544.3)
Latin America and Caribbean	Andean Latin America	Ecuador	2008	<1 year	638.16 per 100,000 (269.4-1051.9)
Latin America and Caribbean	Andean Latin America	Ecuador	2008	1 to 4	285.75 per 100,000 (97-557.5)
Latin America and Caribbean	Andean Latin America	Ecuador	2009	<1 year	652.27 per 100,000 (275.4-1075.1)
Latin America and Caribbean	Andean Latin America	Ecuador	2009	1 to 4	339.97 per 100,000 (115.5-663.3)
Latin America and Caribbean	Andean Latin America	Ecuador	2010	<1 year	678.73 per 100,000 (286.5-1118.7)
Latin America and Caribbean	Andean Latin America	Ecuador	2010	1 to 4	330.68 per 100,000 (112.3-645.2)
Latin America and Caribbean	Andean Latin America	Ecuador	2011	<1 year	666.48 per 100,000 (281.4-1098.5)
Latin America and Caribbean	Andean Latin America	Ecuador	2011	1 to 4	269.03 per 100,000 (91.4-524.9)
Latin America and Caribbean	Andean Latin America	Ecuador	2012	<1 year	782.29 per 100,000 (330.3-1289.4)
Latin America and Caribbean	Andean Latin America	Ecuador	2012	1 to 4	277.13 per 100,000 (94.1-540.7)
Latin America and Caribbean	Andean Latin America	Ecuador	2013	<1 year	738.44 per 100,000 (311.7-1217.1)
Latin America and Caribbean	Andean Latin America	Ecuador	2013	1 to 4	285.03 per 100,000 (96.8-556.1)
Latin America and Caribbean	Andean Latin America	Ecuador	2014	<1 year	632.17 per 100,000 (266.9-1042)
Latin America and Caribbean	Andean Latin America	Ecuador	2014	1 to 4	252.08 per 100,000 (85.6-491.8)
Latin America and Caribbean	Andean Latin America	Ecuador	2015	<1 year	567.72 per 100,000 (239.7-935.7)
Latin America and Caribbean	Andean Latin America	Ecuador	2015	1 to 4	246.7 per 100,000 (83.8-481.3)
Latin America and Caribbean	Andean Latin America	Ecuador	2016	<1 year	685.59 per 100,000 (289.4-1130)
Latin America and Caribbean	Andean Latin America	Ecuador	2016	1 to 4	294.06 per 100,000 (99.9-573.7)
Latin America and Caribbean	Andean Latin America	Ecuador	2017	<1 year	776 per 100,000 (327.6-1279)
Latin America and Caribbean	Andean Latin America	Ecuador	2017	1 to 4	318.22 per 100,000 (108.1-620.9)
Latin America and Caribbean	Central Latin America	Mexico	2000	<1 year	1385.04 per 100,000 (558.5-2337.8)
Latin America and Caribbean	Central Latin America	Mexico	2000	1 to 4	591.19 per 100,000 (191.6-1176.6)
Latin America and Caribbean	Central Latin America	Mexico	2001	<1 year	1096.2 per 100,000 (442-1850.2)
Latin America and Caribbean	Central Latin America	Mexico	2001	1 to 4	469.03 per 100,000 (152-933.5)
Latin America and Caribbean	Central Latin America	Mexico	2002	<1 year	1406.04 per 100,000 (566.9-2373.2)
Latin America and Caribbean	Central Latin America	Mexico	2002	1 to 4	529.82 per 100,000 (171.7-1054.5)
Latin America and Caribbean	Central Latin America	Mexico	2003	<1 year	832.33 per 100,000 (335.6-1404.9)
Latin America and Caribbean	Central Latin America	Mexico	2003	1 to 4	356.32 per 100,000 (115.5-709.2)
Latin America and Caribbean	Central Latin America	Mexico	2004	<1 year	1539.97 per 100,000 (620.9-2599.3)
Latin America and Caribbean	Central Latin America	Mexico	2004	1 to 4	487.97 per 100,000 (158.2-971.2)
Latin America and Caribbean	Central Latin America	Mexico	2005	<1 year	892.08 per 100,000 (359.7-1505.7)
Latin America and Caribbean	Central Latin America	Mexico	2005	1 to 4	318.18 per 100,000 (103.1-633.3)
Latin America and Caribbean	Central Latin America	Mexico	2006	<1 year	943.92 per 100,000 (380.6-1593.2)
Latin America and Caribbean	Central Latin America	Mexico	2006	1 to 4	376.47 per 100,000 (122-749.3)
Latin America and Caribbean	Central Latin America	Mexico	2007	<1 year	870.55 per 100,000 (351-1469.4)
Latin America and Caribbean	Central Latin America	Mexico	2007	1 to 4	268.86 per 100,000 (87.1-535.1)
Latin America and Caribbean	Central Latin America	Mexico	2008	<1 year	777.21 per 100,000 (313.4-1311.8)
Latin America and Caribbean	Central Latin America	Mexico	2008	1 to 4	242.05 per 100,000 (78.5-481.7)
Latin America and Caribbean	Central Latin America	Mexico	2009	<1 year	699.97 per 100,000 (282.2-1181.5)
Latin America and Caribbean	Central Latin America	Mexico	2009	1 to 4	333.17 per 100,000 (108-663.1)
Latin America and Caribbean	Central Latin America	Mexico	2010	<1 year	705.4 per 100,000 (284.4-1190.6)
Latin America and Caribbean	Central Latin America	Mexico	2010	1 to 4	326.18 per 100,000 (105.7-649.2)
Latin America and Caribbean	Central Latin America	Mexico	2011	<1 year	834.7 per 100,000 (336.6-1408.9)
Latin America and Caribbean	Central Latin America	Mexico	2011	1 to 4	368.13 per 100,000 (119.3-732.7)
Latin America and Caribbean	Central Latin America	Mexico	2012	<1 year	678.28 per 100,000 (273.5-1144.9)
Latin America and Caribbean	Central Latin America	Mexico	2012	1 to 4	369.66 per 100,000 (119.8-735.7)
Latin America and Caribbean	Central Latin America	Mexico	2013	<1 year	1100.24 per 100,000 (443.6-1857.1)
Latin America and Caribbean	Central Latin America	Mexico	2013	1 to 4	499.23 per 100,000 (161.8-993.6)
Latin America and Caribbean	Central Latin America	Mexico	2014	<1 year	839.8 per 100,000 (338.6-1417.5)
Latin America and Caribbean	Central Latin America	Mexico	2014	1 to 4	514.24 per 100,000 (166.7-1023.5)
Latin America and Caribbean	Central Latin America	Mexico	2015	<1 year	1050.44 per 100,000 (423.5-1773)
Latin America and Caribbean	Central Latin America	Mexico	2015	1 to 4	609.05 per 100,000 (197.4-1212.1)
North Africa and Middle East	North Africa and Middle East	Iran (Islamic Republic of)	2001	<1 year	635.15 per 100,000 (224-1173.1)
North Africa and Middle East	North Africa and Middle East	Iran (Islamic Republic of)	2001	1 to 4	482.08 per 100,000 (142.2-1023.8)
North Africa and Middle East	North Africa and Middle East	Iran (Islamic Republic of)	2002	<1 year	461.04 per 100,000 (162.6-851.5)
North Africa and Middle East	North Africa and Middle East	Iran (Islamic Republic of)	2002	1 to 4	334.49 per 100,000 (98.7-710.4)
North Africa and Middle East	North Africa and Middle East	Iran (Islamic Republic of)	2003	<1 year	927.77 per 100,000 (327.2-1713.5)
North Africa and Middle East	North Africa and Middle East	Iran (Islamic Republic of)	2003	1 to 4	505.94 per 100,000 (149.3-1074.5)
North Africa and Middle East	North Africa and Middle East	Iran (Islamic Republic of)	2004	<1 year	668.48 per 100,000 (235.7-1234.6)
North Africa and Middle East	North Africa and Middle East	Iran (Islamic Republic of)	2004	1 to 4	334.2 per 100,000 (98.6-709.8)
North Africa and Middle East	North Africa and Middle East	Iran (Islamic Republic of)	2005	<1 year	847.41 per 100,000 (298.8-1565.1)
North Africa and Middle East	North Africa and Middle East	Iran (Islamic Republic of)	2005	1 to 4	438.36 per 100,000 (129.3-931)
North Africa and Middle East	North Africa and Middle East	Iran (Islamic Republic of)	2006	<1 year	545.19 per 100,000 (192.3-1006.9)
North Africa and Middle East	North Africa and Middle East	Iran (Islamic Republic of)	2006	1 to 4	264.74 per 100,000 (78.1-562.3)
North Africa and Middle East	North Africa and Middle East	Iran (Islamic Republic of)	2007	<1 year	961.55 per 100,000 (339.1-1775.9)
North Africa and Middle East	North Africa and Middle East	Iran (Islamic Republic of)	2007	1 to 4	426.16 per 100,000 (125.7-905.1)
North Africa and Middle East	North Africa and Middle East	Iran (Islamic Republic of)	2008	<1 year	502.89 per 100,000 (177.3-928.8)
North Africa and Middle East	North Africa and Middle East	Iran (Islamic Republic of)	2008	1 to 4	353.92 per 100,000 (104.4-751.6)
North Africa and Middle East	North Africa and Middle East	Iran (Islamic Republic of)	2009	<1 year	754.2 per 100,000 (266-1392.9)
North Africa and Middle East	North Africa and Middle East	Iran (Islamic Republic of)	2009	1 to 4	458.88 per 100,000 (135.4-974.6)
North Africa and Middle East	North Africa and Middle East	Iran (Islamic Republic of)	2010	<1 year	621.43 per 100,000 (219.1-1147.7)
North Africa and Middle East	North Africa and Middle East	Iran (Islamic Republic of)	2010	1 to 4	382.05 per 100,000 (112.7-811.4)
North Africa and Middle East	North Africa and Middle East	Jordan	2016	<1 year	1438.54 per 100,000 (507.3-2656.8)
North Africa and Middle East	North Africa and Middle East	Jordan	2016	1 to 4	613.81 per 100,000 (181.1-1303.6)
North Africa and Middle East	North Africa and Middle East	Qatar	2002	<1 year	2215.36 per 100,000 (781.2-4091.5)
North Africa and Middle East	North Africa and Middle East	Qatar	2002	1 to 4	1277.74 per 100,000 (376.9-2713.7)
North Africa and Middle East	North Africa and Middle East	Qatar	2003	<1 year	2657.47 per 100,000 (937.1-4908.1)
North Africa and Middle East	North Africa and Middle East	Qatar	2003	1 to 4	1528.79 per 100,000 (451-3246.9)
North Africa and Middle East	North Africa and Middle East	Turkey	2011	<1 year	323.91 per 100,000 (114.2-598.2)
North Africa and Middle East	North Africa and Middle East	Turkey	2011	1 to 4	885.19 per 100,000 (261.1-1880)
North Africa and Middle East	North Africa and Middle East	Turkey	2012	<1 year	385.99 per 100,000 (136.1-712.9)
North Africa and Middle East	North Africa and Middle East	Turkey	2012	1 to 4	908.47 per 100,000 (268-1929.4)
South Asia	South Asia	India	2014	<1 year	104.91 per 100,000 (37.1-193.2)
South Asia	South Asia	India	2014	1 to 4	54.72 per 100,000 (16.2-116.6)
South Asia	South Asia	India	2015	<1 year	101.43 per 100,000 (35.9-186.8)
South Asia	South Asia	India	2015	1 to 4	63.89 per 100,000 (18.9-136.1)
South Asia	South Asia	India	2016	<1 year	68.74 per 100,000 (24.3-126.6)
South Asia	South Asia	India	2016	1 to 4	48.25 per 100,000 (14.2-102.8)
South Asia	South Asia	India	2017	<1 year	63.82 per 100,000 (22.6-117.6)
South Asia	South Asia	India	2017	1 to 4	39.91 per 100,000 (11.8-85)
South Asia	South Asia	Nepal	2010	<1 year	221.32 per 100,000 (78.3-407.7)
South Asia	South Asia	Nepal	2010	1 to 4	125.21 per 100,000 (37-266.8)
South Asia	South Asia	Nepal	2011	<1 year	233.53 per 100,000 (82.6-430.2)
South Asia	South Asia	Nepal	2011	1 to 4	143.27 per 100,000 (42.3-305.3)
South Asia	South Asia	Nepal	2013	<1 year	222.54 per 100,000 (78.7-409.9)
South Asia	South Asia	Nepal	2013	1 to 4	135.52 per 100,000 (40-288.7)
South Asia	South Asia	Nepal	2015	<1 year	221.6 per 100,000 (78.4-408.2)
South Asia	South Asia	Nepal	2015	1 to 4	124.01 per 100,000 (36.6-264.2)
Southeast Asia, East Asia, and Oceania	Southeast Asia	Philippines	2013	<1 year	424.54 per 100,000 (146.4-793.2)
Southeast Asia, East Asia, and Oceania	Southeast Asia	Philippines	2013	1 to 4	517.28 per 100,000 (148.5-1112.7)
Southeast Asia, East Asia, and Oceania	Southeast Asia	Philippines	2014	<1 year	454.95 per 100,000 (156.9-850)
Southeast Asia, East Asia, and Oceania	Southeast Asia	Philippines	2014	1 to 4	587.18 per 100,000 (168.6-1263.1)
Sub-Saharan Africa	Eastern Sub-Saharan Africa	Kenya	1999	<1 year	204.82 per 100,000 (76.6-362.3)
Sub-Saharan Africa	Eastern Sub-Saharan Africa	Kenya	1999	1 to 4	117.84 per 100,000 (36.4-244)

## Sheet: Influenza Admission Rates
RSV Admission Rates per 100,000 for all Location-Years of Clinical Administrative Data
GBD Super Region	GBD Region	Country	Year	Age	Inpatient Admission Rate per 100,000 (95% UI)
Central Europe, Eastern Europe, and Central Asia	Central Asia	Georgia	2014	<1 year	146.27 per 100,000 (19.9-435.2)
Central Europe, Eastern Europe, and Central Asia	Central Asia	Georgia	2014	1 to 4	153.26 per 100,000 (21.7-446.7)
Central Europe, Eastern Europe, and Central Asia	Central Asia	Georgia	2014	5 to 17	99.83 per 100,000 (19.4-237.3)
Central Europe, Eastern Europe, and Central Asia	Central Asia	Georgia	2014	18 to 49	41.82 per 100,000 (8.6-94.2)
Central Europe, Eastern Europe, and Central Asia	Central Asia	Georgia	2014	50 to 64	42.27 per 100,000 (6.2-119.6)
Central Europe, Eastern Europe, and Central Asia	Central Asia	Georgia	2014	65 plus	23.02 per 100,000 (2.9-72.3)
Central Europe, Eastern Europe, and Central Asia	Central Asia	Georgia	2016	<1 year	44.09 per 100,000 (6-131.2)
Central Europe, Eastern Europe, and Central Asia	Central Asia	Georgia	2016	1 to 4	50.07 per 100,000 (7.1-145.9)
Central Europe, Eastern Europe, and Central Asia	Central Asia	Georgia	2016	5 to 17	43.44 per 100,000 (8.4-103.3)
Central Europe, Eastern Europe, and Central Asia	Central Asia	Georgia	2016	18 to 49	22.18 per 100,000 (4.5-50)
Central Europe, Eastern Europe, and Central Asia	Central Asia	Georgia	2016	50 to 64	18.38 per 100,000 (2.7-52)
Central Europe, Eastern Europe, and Central Asia	Central Asia	Georgia	2016	65 plus	7.16 per 100,000 (0.9-22.5)
Central Europe, Eastern Europe, and Central Asia	Central Asia	Georgia	2017	<1 year	46.43 per 100,000 (6.3-138.1)
Central Europe, Eastern Europe, and Central Asia	Central Asia	Georgia	2017	1 to 4	47.27 per 100,000 (6.7-137.8)
Central Europe, Eastern Europe, and Central Asia	Central Asia	Georgia	2017	5 to 17	38.09 per 100,000 (7.4-90.6)
Central Europe, Eastern Europe, and Central Asia	Central Asia	Georgia	2017	18 to 49	17.31 per 100,000 (3.5-39)
Central Europe, Eastern Europe, and Central Asia	Central Asia	Georgia	2017	50 to 64	14.91 per 100,000 (2.2-42.2)
Central Europe, Eastern Europe, and Central Asia	Central Asia	Georgia	2017	65 plus	6.7 per 100,000 (0.8-21)
High-income	Australasia	New Zealand	2000	<1 year	62.64 per 100,000 (8.3-184.8)
High-income	Australasia	New Zealand	2000	1 to 4	134.85 per 100,000 (18.6-389.9)
High-income	Australasia	New Zealand	2000	5 to 17	20.43 per 100,000 (3.8-49.6)
High-income	Australasia	New Zealand	2000	18 to 49	19.88 per 100,000 (3.9-45.8)
High-income	Australasia	New Zealand	2000	50 to 64	12.96 per 100,000 (1.9-37.3)
High-income	Australasia	New Zealand	2000	65 plus	9.41 per 100,000 (1.2-29)
High-income	Australasia	New Zealand	2001	<1 year	64.33 per 100,000 (8.5-189.8)
High-income	Australasia	New Zealand	2001	1 to 4	143.53 per 100,000 (19.8-415)
High-income	Australasia	New Zealand	2001	5 to 17	23.42 per 100,000 (4.3-56.9)
High-income	Australasia	New Zealand	2001	18 to 49	25.02 per 100,000 (5-57.6)
High-income	Australasia	New Zealand	2001	50 to 64	13.36 per 100,000 (1.9-38.5)
High-income	Australasia	New Zealand	2001	65 plus	10.9 per 100,000 (1.3-33.6)
High-income	Australasia	New Zealand	2002	<1 year	63.84 per 100,000 (8.5-188.3)
High-income	Australasia	New Zealand	2002	1 to 4	145 per 100,000 (20-419.3)
High-income	Australasia	New Zealand	2002	5 to 17	19.38 per 100,000 (3.6-47.1)
High-income	Australasia	New Zealand	2002	18 to 49	22.77 per 100,000 (4.5-52.5)
High-income	Australasia	New Zealand	2002	50 to 64	13.3 per 100,000 (1.9-38.3)
High-income	Australasia	New Zealand	2002	65 plus	10.61 per 100,000 (1.3-32.7)
High-income	Australasia	New Zealand	2003	<1 year	61.36 per 100,000 (8.1-181)
High-income	Australasia	New Zealand	2003	1 to 4	145.3 per 100,000 (20-420.1)
High-income	Australasia	New Zealand	2003	5 to 17	16.01 per 100,000 (2.9-38.9)
High-income	Australasia	New Zealand	2003	18 to 49	21.58 per 100,000 (4.3-49.7)
High-income	Australasia	New Zealand	2003	50 to 64	13.15 per 100,000 (1.9-37.9)
High-income	Australasia	New Zealand	2003	65 plus	10.99 per 100,000 (1.3-33.8)
High-income	Australasia	New Zealand	2004	<1 year	59.16 per 100,000 (7.9-174.5)
High-income	Australasia	New Zealand	2004	1 to 4	133.2 per 100,000 (18.4-385.1)
High-income	Australasia	New Zealand	2004	5 to 17	14.58 per 100,000 (2.7-35.4)
High-income	Australasia	New Zealand	2004	18 to 49	21.43 per 100,000 (4.3-49.4)
High-income	Australasia	New Zealand	2004	50 to 64	12.49 per 100,000 (1.8-36)
High-income	Australasia	New Zealand	2004	65 plus	11.23 per 100,000 (1.4-34.6)
High-income	Australasia	New Zealand	2005	<1 year	54.9 per 100,000 (7.3-162)
High-income	Australasia	New Zealand	2005	1 to 4	130.71 per 100,000 (18-377.9)
High-income	Australasia	New Zealand	2005	5 to 17	21.32 per 100,000 (3.9-51.8)
High-income	Australasia	New Zealand	2005	18 to 49	21.16 per 100,000 (4.2-48.8)
High-income	Australasia	New Zealand	2005	50 to 64	11.57 per 100,000 (1.7-33.3)
High-income	Australasia	New Zealand	2005	65 plus	9.62 per 100,000 (1.2-29.6)
High-income	Australasia	New Zealand	2006	<1 year	56.52 per 100,000 (7.5-166.7)
High-income	Australasia	New Zealand	2006	1 to 4	131.01 per 100,000 (18.1-378.8)
High-income	Australasia	New Zealand	2006	5 to 17	15.65 per 100,000 (2.9-38)
High-income	Australasia	New Zealand	2006	18 to 49	21.12 per 100,000 (4.2-48.6)
High-income	Australasia	New Zealand	2006	50 to 64	11.82 per 100,000 (1.7-34)
High-income	Australasia	New Zealand	2006	65 plus	10.26 per 100,000 (1.3-31.6)
High-income	Australasia	New Zealand	2007	<1 year	51 per 100,000 (6.8-150.4)
High-income	Australasia	New Zealand	2007	1 to 4	121.34 per 100,000 (16.7-350.8)
High-income	Australasia	New Zealand	2007	5 to 17	15.85 per 100,000 (2.9-38.5)
High-income	Australasia	New Zealand	2007	18 to 49	21.76 per 100,000 (4.3-50.1)
High-income	Australasia	New Zealand	2007	50 to 64	11.74 per 100,000 (1.7-33.8)
High-income	Australasia	New Zealand	2007	65 plus	10.07 per 100,000 (1.2-31)
High-income	Australasia	New Zealand	2008	<1 year	57.78 per 100,000 (7.7-170.4)
High-income	Australasia	New Zealand	2008	1 to 4	130.12 per 100,000 (17.9-376.3)
High-income	Australasia	New Zealand	2008	5 to 17	17.71 per 100,000 (3.3-43)
High-income	Australasia	New Zealand	2008	18 to 49	25.34 per 100,000 (5-58.4)
High-income	Australasia	New Zealand	2008	50 to 64	13.56 per 100,000 (1.9-39)
High-income	Australasia	New Zealand	2008	65 plus	11.56 per 100,000 (1.4-35.6)
High-income	Australasia	New Zealand	2009	<1 year	65.29 per 100,000 (8.7-192.6)
High-income	Australasia	New Zealand	2009	1 to 4	132.04 per 100,000 (18.2-381.8)
High-income	Australasia	New Zealand	2009	5 to 17	23.58 per 100,000 (4.3-57.3)
High-income	Australasia	New Zealand	2009	18 to 49	31.55 per 100,000 (6.3-72.7)
High-income	Australasia	New Zealand	2009	50 to 64	14.68 per 100,000 (2.1-42.3)
High-income	Australasia	New Zealand	2009	65 plus	12.05 per 100,000 (1.5-37.1)
High-income	Australasia	New Zealand	2010	<1 year	55.14 per 100,000 (7.3-162.6)
High-income	Australasia	New Zealand	2010	1 to 4	111.16 per 100,000 (15.3-321.4)
High-income	Australasia	New Zealand	2010	5 to 17	20.11 per 100,000 (3.7-48.8)
High-income	Australasia	New Zealand	2010	18 to 49	27.95 per 100,000 (5.5-64.4)
High-income	Australasia	New Zealand	2010	50 to 64	13.84 per 100,000 (2-39.8)
High-income	Australasia	New Zealand	2010	65 plus	11.54 per 100,000 (1.4-35.5)
High-income	Australasia	New Zealand	2011	<1 year	55.23 per 100,000 (7.3-162.9)
High-income	Australasia	New Zealand	2011	1 to 4	109.69 per 100,000 (15.1-317.2)
High-income	Australasia	New Zealand	2011	5 to 17	17.47 per 100,000 (3.2-42.4)
High-income	Australasia	New Zealand	2011	18 to 49	26.93 per 100,000 (5.3-62)
High-income	Australasia	New Zealand	2011	50 to 64	13.66 per 100,000 (2-39.3)
High-income	Australasia	New Zealand	2011	65 plus	12.35 per 100,000 (1.5-38)
High-income	Australasia	New Zealand	2012	<1 year	57.79 per 100,000 (7.7-170.5)
High-income	Australasia	New Zealand	2012	1 to 4	105.4 per 100,000 (14.5-304.8)
High-income	Australasia	New Zealand	2012	5 to 17	15.86 per 100,000 (2.9-38.5)
High-income	Australasia	New Zealand	2012	18 to 49	26.99 per 100,000 (5.4-62.2)
High-income	Australasia	New Zealand	2012	50 to 64	13.48 per 100,000 (1.9-38.8)
High-income	Australasia	New Zealand	2012	65 plus	11.6 per 100,000 (1.4-35.7)
High-income	Australasia	New Zealand	2013	<1 year	49.5 per 100,000 (6.6-146)
High-income	Australasia	New Zealand	2013	1 to 4	107.19 per 100,000 (14.8-309.9)
High-income	Australasia	New Zealand	2013	5 to 17	16.78 per 100,000 (3.1-40.7)
High-income	Australasia	New Zealand	2013	18 to 49	24.5 per 100,000 (4.9-56.4)
High-income	Australasia	New Zealand	2013	50 to 64	13.05 per 100,000 (1.9-37.6)
High-income	Australasia	New Zealand	2013	65 plus	10.47 per 100,000 (1.3-32.3)
High-income	Australasia	New Zealand	2014	<1 year	53.81 per 100,000 (7.1-158.7)
High-income	Australasia	New Zealand	2014	1 to 4	111.76 per 100,000 (15.4-323.1)
High-income	Australasia	New Zealand	2014	5 to 17	18.18 per 100,000 (3.3-44.1)
High-income	Australasia	New Zealand	2014	18 to 49	27.76 per 100,000 (5.5-64)
High-income	Australasia	New Zealand	2014	50 to 64	13.98 per 100,000 (2-40.3)
High-income	Australasia	New Zealand	2014	65 plus	10.88 per 100,000 (1.3-33.5)
High-income	Australasia	New Zealand	2015	<1 year	59.05 per 100,000 (7.8-174.2)
High-income	Australasia	New Zealand	2015	1 to 4	130.04 per 100,000 (17.9-376)
High-income	Australasia	New Zealand	2015	5 to 17	20.02 per 100,000 (3.7-48.6)
High-income	Australasia	New Zealand	2015	18 to 49	28.13 per 100,000 (5.6-64.8)
High-income	Australasia	New Zealand	2015	50 to 64	14.64 per 100,000 (2.1-42.2)
High-income	Australasia	New Zealand	2015	65 plus	11.55 per 100,000 (1.4-35.6)
High-income	Australasia	New Zealand	2016	<1 year	50.16 per 100,000 (6.7-148)
High-income	Australasia	New Zealand	2016	1 to 4	116.65 per 100,000 (16.1-337.3)
High-income	Australasia	New Zealand	2016	5 to 17	17.77 per 100,000 (3.3-43.2)
High-income	Australasia	New Zealand	2016	18 to 49	25.65 per 100,000 (5.1-59.1)
High-income	Australasia	New Zealand	2016	50 to 64	13.76 per 100,000 (2-39.6)
High-income	Australasia	New Zealand	2016	65 plus	11.08 per 100,000 (1.4-34.1)
High-income	Australasia	New Zealand	2017	<1 year	56.65 per 100,000 (7.5-167.1)
High-income	Australasia	New Zealand	2017	1 to 4	126.92 per 100,000 (17.5-367)
High-income	Australasia	New Zealand	2017	5 to 17	21.96 per 100,000 (4-53.3)
High-income	Australasia	New Zealand	2017	18 to 49	28.54 per 100,000 (5.7-65.8)
High-income	Australasia	New Zealand	2017	50 to 64	15.58 per 100,000 (2.2-44.9)
High-income	Australasia	New Zealand	2017	65 plus	12.22 per 100,000 (1.5-37.6)
High-income	High-income Asia Pacific	Japan	2010	<1 year	254.12 per 100,000 (33.6-747.3)
High-income	High-income Asia Pacific	Japan	2010	1 to 4	522.83 per 100,000 (72.3-1513.3)
High-income	High-income Asia Pacific	Japan	2010	5 to 17	247.5 per 100,000 (45.3-596.6)
High-income	High-income Asia Pacific	Japan	2010	18 to 49	35.31 per 100,000 (7-81.2)
High-income	High-income Asia Pacific	Japan	2010	50 to 64	10.16 per 100,000 (1.5-29)
High-income	High-income Asia Pacific	Japan	2010	65 plus	9.97 per 100,000 (1.2-30.7)
High-income	High-income Asia Pacific	Japan	2011	<1 year	249.25 per 100,000 (33-733)
High-income	High-income Asia Pacific	Japan	2011	1 to 4	537.64 per 100,000 (74.3-1556.2)
High-income	High-income Asia Pacific	Japan	2011	5 to 17	336.91 per 100,000 (61.7-812.1)
High-income	High-income Asia Pacific	Japan	2011	18 to 49	41.05 per 100,000 (8.2-94.4)
High-income	High-income Asia Pacific	Japan	2011	50 to 64	10.55 per 100,000 (1.5-30.1)
High-income	High-income Asia Pacific	Japan	2011	65 plus	10.92 per 100,000 (1.3-33.7)
High-income	High-income Asia Pacific	Japan	2012	<1 year	236.71 per 100,000 (31.3-696.1)
High-income	High-income Asia Pacific	Japan	2012	1 to 4	458.59 per 100,000 (63.4-1327.4)
High-income	High-income Asia Pacific	Japan	2012	5 to 17	269.34 per 100,000 (49.3-649.2)
High-income	High-income Asia Pacific	Japan	2012	18 to 49	39.07 per 100,000 (7.8-89.8)
High-income	High-income Asia Pacific	Japan	2012	50 to 64	10.48 per 100,000 (1.5-29.9)
High-income	High-income Asia Pacific	Japan	2012	65 plus	10.42 per 100,000 (1.2-32.1)
High-income	High-income Asia Pacific	Japan	2013	<1 year	228.29 per 100,000 (30.2-671.4)
High-income	High-income Asia Pacific	Japan	2013	1 to 4	420.66 per 100,000 (58.2-1217.6)
High-income	High-income Asia Pacific	Japan	2013	5 to 17	151.11 per 100,000 (27.7-364.2)
High-income	High-income Asia Pacific	Japan	2013	18 to 49	34.89 per 100,000 (7-80.2)
High-income	High-income Asia Pacific	Japan	2013	50 to 64	10.76 per 100,000 (1.5-30.7)
High-income	High-income Asia Pacific	Japan	2013	65 plus	10.18 per 100,000 (1.2-31.4)
High-income	High-income Asia Pacific	Japan	2014	<1 year	242.9 per 100,000 (32.1-714.3)
High-income	High-income Asia Pacific	Japan	2014	1 to 4	470.7 per 100,000 (65.1-1362.4)
High-income	High-income Asia Pacific	Japan	2014	5 to 17	154.56 per 100,000 (28.3-372.5)
High-income	High-income Asia Pacific	Japan	2014	18 to 49	38.26 per 100,000 (7.6-88)
High-income	High-income Asia Pacific	Japan	2014	50 to 64	11.01 per 100,000 (1.6-31.4)
High-income	High-income Asia Pacific	Japan	2014	65 plus	10.9 per 100,000 (1.3-33.6)
High-income	High-income Asia Pacific	Japan	2015	<1 year	249.85 per 100,000 (33.1-734.8)
High-income	High-income Asia Pacific	Japan	2015	1 to 4	471.39 per 100,000 (65.2-1364.4)
High-income	High-income Asia Pacific	Japan	2015	5 to 17	252.61 per 100,000 (46.2-608.9)
High-income	High-income Asia Pacific	Japan	2015	18 to 49	47.39 per 100,000 (9.4-108.9)
High-income	High-income Asia Pacific	Japan	2015	50 to 64	12.43 per 100,000 (1.8-35.5)
High-income	High-income Asia Pacific	Japan	2015	65 plus	10.84 per 100,000 (1.3-33.4)
High-income	High-income North America	United States of America	2002	<1 year	154.19 per 100,000 (19.6-462.7)
High-income	High-income North America	United States of America	2002	1 to 4	32.03 per 100,000 (4.2-94.5)
High-income	High-income North America	United States of America	2002	5 to 17	13.78 per 100,000 (2.3-34.4)
High-income	High-income North America	United States of America	2002	18 to 49	25.95 per 100,000 (4.7-62.3)
High-income	High-income North America	United States of America	2002	50 to 64	30.81 per 100,000 (4.2-89)
High-income	High-income North America	United States of America	2002	65 plus	28.14 per 100,000 (3.5-87.4)
High-income	High-income North America	United States of America	2003	<1 year	262.77 per 100,000 (33.4-788.5)
High-income	High-income North America	United States of America	2003	1 to 4	64.87 per 100,000 (8.5-191.5)
High-income	High-income North America	United States of America	2003	5 to 17	21.74 per 100,000 (3.7-54.3)
High-income	High-income North America	United States of America	2003	18 to 49	34.23 per 100,000 (6.2-82.2)
High-income	High-income North America	United States of America	2003	50 to 64	37.8 per 100,000 (5.2-109.2)
High-income	High-income North America	United States of America	2003	65 plus	34.21 per 100,000 (4.2-106.2)
High-income	High-income North America	United States of America	2004	<1 year	172.52 per 100,000 (21.9-517.7)
High-income	High-income North America	United States of America	2004	1 to 4	41.96 per 100,000 (5.5-123.9)
High-income	High-income North America	United States of America	2004	5 to 17	15.36 per 100,000 (2.6-38.4)
High-income	High-income North America	United States of America	2004	18 to 49	27.73 per 100,000 (5.1-66.6)
High-income	High-income North America	United States of America	2004	50 to 64	33.14 per 100,000 (4.6-95.7)
High-income	High-income North America	United States of America	2004	65 plus	29.72 per 100,000 (3.7-92.3)
High-income	High-income North America	United States of America	2005	<1 year	191.49 per 100,000 (24.4-574.6)
High-income	High-income North America	United States of America	2005	1 to 4	49.7 per 100,000 (6.5-146.7)
High-income	High-income North America	United States of America	2005	5 to 17	18.99 per 100,000 (3.2-47.5)
High-income	High-income North America	United States of America	2005	18 to 49	30.52 per 100,000 (5.6-73.3)
High-income	High-income North America	United States of America	2005	50 to 64	36.37 per 100,000 (5-105.1)
High-income	High-income North America	United States of America	2005	65 plus	32.72 per 100,000 (4-101.6)
High-income	High-income North America	United States of America	2006	<1 year	167.86 per 100,000 (21.4-503.7)
High-income	High-income North America	United States of America	2006	1 to 4	45.77 per 100,000 (6-135.1)
High-income	High-income North America	United States of America	2006	5 to 17	16.44 per 100,000 (2.8-41.1)
High-income	High-income North America	United States of America	2006	18 to 49	26.22 per 100,000 (4.8-63)
High-income	High-income North America	United States of America	2006	50 to 64	31.06 per 100,000 (4.3-89.7)
High-income	High-income North America	United States of America	2006	65 plus	27.49 per 100,000 (3.4-85.4)
High-income	High-income North America	United States of America	2007	<1 year	113.11 per 100,000 (14.4-339.4)
High-income	High-income North America	United States of America	2007	1 to 4	33.01 per 100,000 (4.3-97.4)
High-income	High-income North America	United States of America	2007	5 to 17	13.73 per 100,000 (2.3-34.3)
High-income	High-income North America	United States of America	2007	18 to 49	27.49 per 100,000 (5-66)
High-income	High-income North America	United States of America	2007	50 to 64	27.93 per 100,000 (3.8-80.7)
High-income	High-income North America	United States of America	2007	65 plus	23.63 per 100,000 (2.9-73.4)
High-income	High-income North America	United States of America	2008	<1 year	163.47 per 100,000 (20.8-490.5)
High-income	High-income North America	United States of America	2008	1 to 4	42.3 per 100,000 (5.6-124.9)
High-income	High-income North America	United States of America	2008	5 to 17	16.3 per 100,000 (2.8-40.7)
High-income	High-income North America	United States of America	2008	18 to 49	28.35 per 100,000 (5.2-68.1)
High-income	High-income North America	United States of America	2008	50 to 64	30.44 per 100,000 (4.2-87.9)
High-income	High-income North America	United States of America	2008	65 plus	25.82 per 100,000 (3.2-80.2)
High-income	High-income North America	United States of America	2009	<1 year	159.55 per 100,000 (20.3-478.8)
High-income	High-income North America	United States of America	2009	1 to 4	46.03 per 100,000 (6.1-135.9)
High-income	High-income North America	United States of America	2009	5 to 17	23.92 per 100,000 (4-59.8)
High-income	High-income North America	United States of America	2009	18 to 49	31.8 per 100,000 (5.8-76.4)
High-income	High-income North America	United States of America	2009	50 to 64	31.91 per 100,000 (4.4-92.2)
High-income	High-income North America	United States of America	2009	65 plus	23.57 per 100,000 (2.9-73.2)
High-income	High-income North America	United States of America	2010	<1 year	177.51 per 100,000 (22.6-532.7)
High-income	High-income North America	United States of America	2010	1 to 4	42.31 per 100,000 (5.6-124.9)
High-income	High-income North America	United States of America	2010	5 to 17	17.33 per 100,000 (2.9-43.3)
High-income	High-income North America	United States of America	2010	18 to 49	26.69 per 100,000 (4.9-64.1)
High-income	High-income North America	United States of America	2010	50 to 64	30.06 per 100,000 (4.1-86.8)
High-income	High-income North America	United States of America	2010	65 plus	22.87 per 100,000 (2.8-71)
High-income	High-income North America	United States of America	2011	<1 year	130 per 100,000 (16.5-390.1)
High-income	High-income North America	United States of America	2011	1 to 4	36.51 per 100,000 (4.8-107.8)
High-income	High-income North America	United States of America	2011	5 to 17	16.89 per 100,000 (2.9-42.2)
High-income	High-income North America	United States of America	2011	18 to 49	26.46 per 100,000 (4.8-63.5)
High-income	High-income North America	United States of America	2011	50 to 64	29.44 per 100,000 (4.1-85.1)
High-income	High-income North America	United States of America	2011	65 plus	23.57 per 100,000 (2.9-73.2)
High-income	High-income North America	United States of America	2012	<1 year	133.87 per 100,000 (17-401.7)
High-income	High-income North America	United States of America	2012	1 to 4	35.55 per 100,000 (4.7-104.9)
High-income	High-income North America	United States of America	2012	5 to 17	15.22 per 100,000 (2.6-38)
High-income	High-income North America	United States of America	2012	18 to 49	22.85 per 100,000 (4.2-54.9)
High-income	High-income North America	United States of America	2012	50 to 64	25.97 per 100,000 (3.6-75)
High-income	High-income North America	United States of America	2012	65 plus	20.03 per 100,000 (2.5-62.2)
High-income	Western Europe	Austria	1990	<1 year	60.85 per 100,000 (8.2-180.9)
High-income	Western Europe	Austria	1990	1 to 4	62.16 per 100,000 (8.7-180.9)
High-income	Western Europe	Austria	1990	5 to 17	45.21 per 100,000 (8.4-110.1)
High-income	Western Europe	Austria	1990	18 to 49	40.42 per 100,000 (7.8-93.1)
High-income	Western Europe	Austria	1990	50 to 64	22.19 per 100,000 (3.2-63.6)
High-income	Western Europe	Austria	1990	65 plus	18.78 per 100,000 (2.3-57.1)
High-income	Western Europe	Austria	1991	<1 year	51.07 per 100,000 (6.8-151.8)
High-income	Western Europe	Austria	1991	1 to 4	51.43 per 100,000 (7.2-149.7)
High-income	Western Europe	Austria	1991	5 to 17	38.62 per 100,000 (7.1-94)
High-income	Western Europe	Austria	1991	18 to 49	36.11 per 100,000 (7-83.2)
High-income	Western Europe	Austria	1991	50 to 64	20.43 per 100,000 (2.9-58.6)
High-income	Western Europe	Austria	1991	65 plus	16.55 per 100,000 (2-50.3)
High-income	Western Europe	Austria	1992	<1 year	60.25 per 100,000 (8.1-179.1)
High-income	Western Europe	Austria	1992	1 to 4	60.23 per 100,000 (8.4-175.3)
High-income	Western Europe	Austria	1992	5 to 17	41.66 per 100,000 (7.7-101.5)
High-income	Western Europe	Austria	1992	18 to 49	35.1 per 100,000 (6.8-80.9)
High-income	Western Europe	Austria	1992	50 to 64	22.22 per 100,000 (3.2-63.7)
High-income	Western Europe	Austria	1992	65 plus	19.5 per 100,000 (2.4-59.2)
High-income	Western Europe	Austria	1993	<1 year	60.58 per 100,000 (8.1-180.1)
High-income	Western Europe	Austria	1993	1 to 4	59.51 per 100,000 (8.3-173.2)
High-income	Western Europe	Austria	1993	5 to 17	46.78 per 100,000 (8.6-113.9)
High-income	Western Europe	Austria	1993	18 to 49	38.42 per 100,000 (7.4-88.5)
High-income	Western Europe	Austria	1993	50 to 64	24.09 per 100,000 (3.4-69.1)
High-income	Western Europe	Austria	1993	65 plus	20.73 per 100,000 (2.6-63)
High-income	Western Europe	Austria	1994	<1 year	59.71 per 100,000 (8-177.5)
High-income	Western Europe	Austria	1994	1 to 4	56.56 per 100,000 (7.9-164.6)
High-income	Western Europe	Austria	1994	5 to 17	41.92 per 100,000 (7.7-102.1)
High-income	Western Europe	Austria	1994	18 to 49	40.95 per 100,000 (7.9-94.3)
High-income	Western Europe	Austria	1994	50 to 64	22.03 per 100,000 (3.1-63.2)
High-income	Western Europe	Austria	1994	65 plus	20.72 per 100,000 (2.6-63)
High-income	Western Europe	Austria	1995	<1 year	61.02 per 100,000 (8.2-181.4)
High-income	Western Europe	Austria	1995	1 to 4	58.08 per 100,000 (8.1-169.1)
High-income	Western Europe	Austria	1995	5 to 17	41.45 per 100,000 (7.7-100.9)
High-income	Western Europe	Austria	1995	18 to 49	44.51 per 100,000 (8.6-102.5)
High-income	Western Europe	Austria	1995	50 to 64	23.97 per 100,000 (3.4-68.7)
High-income	Western Europe	Austria	1995	65 plus	22.25 per 100,000 (2.8-67.6)
High-income	Western Europe	Austria	1996	<1 year	55.63 per 100,000 (7.5-165.4)
High-income	Western Europe	Austria	1996	1 to 4	56.17 per 100,000 (7.8-163.5)
High-income	Western Europe	Austria	1996	5 to 17	40.19 per 100,000 (7.4-97.9)
High-income	Western Europe	Austria	1996	18 to 49	49.13 per 100,000 (9.5-113.2)
High-income	Western Europe	Austria	1996	50 to 64	26.67 per 100,000 (3.8-76.5)
High-income	Western Europe	Austria	1996	65 plus	26.14 per 100,000 (3.2-79.4)
High-income	Western Europe	Austria	1997	<1 year	68.37 per 100,000 (9.2-203.3)
High-income	Western Europe	Austria	1997	1 to 4	67.94 per 100,000 (9.5-197.8)
High-income	Western Europe	Austria	1997	5 to 17	47.69 per 100,000 (8.8-116.1)
High-income	Western Europe	Austria	1997	18 to 49	57.4 per 100,000 (11.1-132.2)
High-income	Western Europe	Austria	1997	50 to 64	31.26 per 100,000 (4.4-89.6)
High-income	Western Europe	Austria	1997	65 plus	28.5 per 100,000 (3.5-86.6)
High-income	Western Europe	Austria	1998	<1 year	78.25 per 100,000 (10.5-232.6)
High-income	Western Europe	Austria	1998	1 to 4	76.05 per 100,000 (10.6-221.4)
High-income	Western Europe	Austria	1998	5 to 17	51.97 per 100,000 (9.6-126.6)
High-income	Western Europe	Austria	1998	18 to 49	54.52 per 100,000 (10.5-125.6)
High-income	Western Europe	Austria	1998	50 to 64	29.02 per 100,000 (4.1-83.2)
High-income	Western Europe	Austria	1998	65 plus	27.69 per 100,000 (3.4-84.1)
High-income	Western Europe	Austria	1999	<1 year	69.52 per 100,000 (9.3-206.7)
High-income	Western Europe	Austria	1999	1 to 4	68.07 per 100,000 (9.5-198.1)
High-income	Western Europe	Austria	1999	5 to 17	55.29 per 100,000 (10.2-134.7)
High-income	Western Europe	Austria	1999	18 to 49	69.7 per 100,000 (13.5-160.5)
High-income	Western Europe	Austria	1999	50 to 64	37.04 per 100,000 (5.3-106.2)
High-income	Western Europe	Austria	1999	65 plus	31.75 per 100,000 (3.9-96.5)
High-income	Western Europe	Austria	2000	<1 year	75.87 per 100,000 (10.2-225.5)
High-income	Western Europe	Austria	2000	1 to 4	74.27 per 100,000 (10.3-216.2)
High-income	Western Europe	Austria	2000	5 to 17	40.85 per 100,000 (7.5-99.5)
High-income	Western Europe	Austria	2000	18 to 49	59.24 per 100,000 (11.5-136.5)
High-income	Western Europe	Austria	2000	50 to 64	35.16 per 100,000 (5-100.8)
High-income	Western Europe	Austria	2000	65 plus	31.24 per 100,000 (3.9-94.9)
High-income	Western Europe	Austria	2001	<1 year	81.25 per 100,000 (10.9-241.5)
High-income	Western Europe	Austria	2001	1 to 4	78.74 per 100,000 (11-229.2)
High-income	Western Europe	Austria	2001	5 to 17	34.24 per 100,000 (6.3-83.4)
High-income	Western Europe	Austria	2001	18 to 49	34.1 per 100,000 (6.6-78.5)
High-income	Western Europe	Austria	2001	50 to 64	19.8 per 100,000 (2.8-56.8)
High-income	Western Europe	Austria	2001	65 plus	13.81 per 100,000 (1.7-42)
High-income	Western Europe	Austria	2002	<1 year	88.46 per 100,000 (11.9-263)
High-income	Western Europe	Austria	2002	1 to 4	82.65 per 100,000 (11.5-240.6)
High-income	Western Europe	Austria	2002	5 to 17	34.06 per 100,000 (6.3-83)
High-income	Western Europe	Austria	2002	18 to 49	32.56 per 100,000 (6.3-75)
High-income	Western Europe	Austria	2002	50 to 64	20.75 per 100,000 (2.9-59.5)
High-income	Western Europe	Austria	2002	65 plus	14.44 per 100,000 (1.8-43.9)
High-income	Western Europe	Austria	2003	<1 year	79.52 per 100,000 (10.7-236.4)
High-income	Western Europe	Austria	2003	1 to 4	72.5 per 100,000 (10.1-211)
High-income	Western Europe	Austria	2003	5 to 17	34.64 per 100,000 (6.4-84.4)
High-income	Western Europe	Austria	2003	18 to 49	34.09 per 100,000 (6.6-78.5)
High-income	Western Europe	Austria	2003	50 to 64	20.19 per 100,000 (2.9-57.9)
High-income	Western Europe	Austria	2003	65 plus	15.37 per 100,000 (1.9-46.7)
High-income	Western Europe	Austria	2004	<1 year	92.27 per 100,000 (12.4-274.3)
High-income	Western Europe	Austria	2004	1 to 4	81.42 per 100,000 (11.3-237)
High-income	Western Europe	Austria	2004	5 to 17	33.52 per 100,000 (6.2-81.6)
High-income	Western Europe	Austria	2004	18 to 49	31.14 per 100,000 (6-71.7)
High-income	Western Europe	Austria	2004	50 to 64	19.34 per 100,000 (2.7-55.5)
High-income	Western Europe	Austria	2004	65 plus	14.42 per 100,000 (1.8-43.8)
High-income	Western Europe	Austria	2005	<1 year	93.29 per 100,000 (12.5-277.3)
High-income	Western Europe	Austria	2005	1 to 4	79.78 per 100,000 (11.1-232.2)
High-income	Western Europe	Austria	2005	5 to 17	39.09 per 100,000 (7.2-95.2)
High-income	Western Europe	Austria	2005	18 to 49	35.5 per 100,000 (6.9-81.8)
High-income	Western Europe	Austria	2005	50 to 64	21.07 per 100,000 (3-60.4)
High-income	Western Europe	Austria	2005	65 plus	15.31 per 100,000 (1.9-46.5)
High-income	Western Europe	Austria	2006	<1 year	88.61 per 100,000 (11.9-263.4)
High-income	Western Europe	Austria	2006	1 to 4	71.42 per 100,000 (9.9-207.9)
High-income	Western Europe	Austria	2006	5 to 17	32.54 per 100,000 (6-79.2)
High-income	Western Europe	Austria	2006	18 to 49	30.76 per 100,000 (6-70.9)
High-income	Western Europe	Austria	2006	50 to 64	18.87 per 100,000 (2.7-54.1)
High-income	Western Europe	Austria	2006	65 plus	13.81 per 100,000 (1.7-42)
High-income	Western Europe	Austria	2007	<1 year	96.58 per 100,000 (12.9-287.1)
High-income	Western Europe	Austria	2007	1 to 4	73.2 per 100,000 (10.2-213.1)
High-income	Western Europe	Austria	2007	5 to 17	32.6 per 100,000 (6-79.4)
High-income	Western Europe	Austria	2007	18 to 49	30.93 per 100,000 (6-71.3)
High-income	Western Europe	Austria	2007	50 to 64	18.82 per 100,000 (2.7-54)
High-income	Western Europe	Austria	2007	65 plus	14.33 per 100,000 (1.8-43.6)
High-income	Western Europe	Austria	2008	<1 year	102.35 per 100,000 (13.7-304.3)
High-income	Western Europe	Austria	2008	1 to 4	72.21 per 100,000 (10.1-210.2)
High-income	Western Europe	Austria	2008	5 to 17	29.93 per 100,000 (5.5-72.9)
High-income	Western Europe	Austria	2008	18 to 49	28.81 per 100,000 (5.6-66.4)
High-income	Western Europe	Austria	2008	50 to 64	18.32 per 100,000 (2.6-52.5)
High-income	Western Europe	Austria	2008	65 plus	13.2 per 100,000 (1.6-40.1)
High-income	Western Europe	Austria	2009	<1 year	115.07 per 100,000 (15.4-342.1)
High-income	Western Europe	Austria	2009	1 to 4	76.25 per 100,000 (10.6-222)
High-income	Western Europe	Austria	2009	5 to 17	40.98 per 100,000 (7.6-99.8)
High-income	Western Europe	Austria	2009	18 to 49	36.49 per 100,000 (7.1-84.1)
High-income	Western Europe	Austria	2009	50 to 64	20.39 per 100,000 (2.9-58.5)
High-income	Western Europe	Austria	2009	65 plus	14.66 per 100,000 (1.8-44.5)
High-income	Western Europe	Austria	2010	<1 year	123.86 per 100,000 (16.6-368.2)
High-income	Western Europe	Austria	2010	1 to 4	76.45 per 100,000 (10.6-222.5)
High-income	Western Europe	Austria	2010	5 to 17	32.75 per 100,000 (6-79.8)
High-income	Western Europe	Austria	2010	18 to 49	31.64 per 100,000 (6.1-72.9)
High-income	Western Europe	Austria	2010	50 to 64	18.71 per 100,000 (2.7-53.6)
High-income	Western Europe	Austria	2010	65 plus	13.85 per 100,000 (1.7-42.1)
High-income	Western Europe	Austria	2011	<1 year	123.37 per 100,000 (16.5-366.7)
High-income	Western Europe	Austria	2011	1 to 4	80.79 per 100,000 (11.2-235.2)
High-income	Western Europe	Austria	2011	5 to 17	35.24 per 100,000 (6.5-85.8)
High-income	Western Europe	Austria	2011	18 to 49	35.11 per 100,000 (6.8-80.9)
High-income	Western Europe	Austria	2011	50 to 64	21.06 per 100,000 (3-60.4)
High-income	Western Europe	Austria	2011	65 plus	15.26 per 100,000 (1.9-46.4)
High-income	Western Europe	Austria	2012	<1 year	79.63 per 100,000 (10.7-236.7)
High-income	Western Europe	Austria	2012	1 to 4	50.09 per 100,000 (7-145.8)
High-income	Western Europe	Austria	2012	5 to 17	23.85 per 100,000 (4.4-58.1)
High-income	Western Europe	Austria	2012	18 to 49	40.37 per 100,000 (7.8-93)
High-income	Western Europe	Austria	2012	50 to 64	22.12 per 100,000 (3.1-63.4)
High-income	Western Europe	Austria	2012	65 plus	17.4 per 100,000 (2.2-52.9)
High-income	Western Europe	Austria	2013	<1 year	133.16 per 100,000 (17.8-395.9)
High-income	Western Europe	Austria	2013	1 to 4	73.27 per 100,000 (10.2-213.3)
High-income	Western Europe	Austria	2013	5 to 17	29.22 per 100,000 (5.4-71.2)
High-income	Western Europe	Austria	2013	18 to 49	34.24 per 100,000 (6.6-78.9)
High-income	Western Europe	Austria	2013	50 to 64	20.92 per 100,000 (3-60)
High-income	Western Europe	Austria	2013	65 plus	15.63 per 100,000 (1.9-47.5)
High-income	Western Europe	Austria	2014	<1 year	115.4 per 100,000 (15.5-343.1)
High-income	Western Europe	Austria	2014	1 to 4	55.66 per 100,000 (7.7-162)
High-income	Western Europe	Austria	2014	5 to 17	28.16 per 100,000 (5.2-68.6)
High-income	Western Europe	Austria	2014	18 to 49	29.19 per 100,000 (5.6-67.2)
High-income	Western Europe	Austria	2014	50 to 64	15.88 per 100,000 (2.3-45.5)
High-income	Western Europe	Austria	2014	65 plus	11.88 per 100,000 (1.5-36.1)
High-income	Western Europe	Germany	2016	<1 year	170.04 per 100,000 (22.8-505.5)
High-income	Western Europe	Germany	2016	1 to 4	180.75 per 100,000 (25.2-526.1)
High-income	Western Europe	Germany	2016	5 to 17	55.36 per 100,000 (10.2-134.8)
High-income	Western Europe	Germany	2016	18 to 49	36.6 per 100,000 (7.1-84.3)
High-income	Western Europe	Germany	2016	50 to 64	32.94 per 100,000 (4.7-94.5)
High-income	Western Europe	Germany	2016	65 plus	28.94 per 100,000 (3.6-87.9)
High-income	Western Europe	Italy	2005	<1 year	139.87 per 100,000 (18.7-415.8)
High-income	Western Europe	Italy	2005	1 to 4	42.22 per 100,000 (5.9-122.9)
High-income	Western Europe	Italy	2005	5 to 17	19.55 per 100,000 (3.6-47.6)
High-income	Western Europe	Italy	2005	18 to 49	18.27 per 100,000 (3.5-42.1)
High-income	Western Europe	Italy	2005	50 to 64	7.47 per 100,000 (1.1-21.4)
High-income	Western Europe	Italy	2005	65 plus	6.58 per 100,000 (0.8-20)
High-income	Western Europe	Italy	2006	<1 year	127.12 per 100,000 (17-377.9)
High-income	Western Europe	Italy	2006	1 to 4	40.45 per 100,000 (5.6-117.7)
High-income	Western Europe	Italy	2006	5 to 17	17.64 per 100,000 (3.3-43)
High-income	Western Europe	Italy	2006	18 to 49	16.02 per 100,000 (3.1-36.9)
High-income	Western Europe	Italy	2006	50 to 64	6.46 per 100,000 (0.9-18.5)
High-income	Western Europe	Italy	2006	65 plus	5.82 per 100,000 (0.7-17.7)
High-income	Western Europe	Italy	2007	<1 year	123.49 per 100,000 (16.5-367.1)
High-income	Western Europe	Italy	2007	1 to 4	37.56 per 100,000 (5.2-109.3)
High-income	Western Europe	Italy	2007	5 to 17	16.45 per 100,000 (3-40.1)
High-income	Western Europe	Italy	2007	18 to 49	15.84 per 100,000 (3.1-36.5)
High-income	Western Europe	Italy	2007	50 to 64	6.55 per 100,000 (0.9-18.8)
High-income	Western Europe	Italy	2007	65 plus	6.08 per 100,000 (0.8-18.5)
High-income	Western Europe	Italy	2008	<1 year	112.14 per 100,000 (15-333.4)
High-income	Western Europe	Italy	2008	1 to 4	37.76 per 100,000 (5.3-109.9)
High-income	Western Europe	Italy	2008	5 to 17	14.65 per 100,000 (2.7-35.7)
High-income	Western Europe	Italy	2008	18 to 49	15.37 per 100,000 (3-35.4)
High-income	Western Europe	Italy	2008	50 to 64	6.62 per 100,000 (0.9-19)
High-income	Western Europe	Italy	2008	65 plus	6.24 per 100,000 (0.8-19)
High-income	Western Europe	Italy	2009	<1 year	105.18 per 100,000 (14.1-312.7)
High-income	Western Europe	Italy	2009	1 to 4	38.26 per 100,000 (5.3-111.4)
High-income	Western Europe	Italy	2009	5 to 17	20.08 per 100,000 (3.7-48.9)
High-income	Western Europe	Italy	2009	18 to 49	17.18 per 100,000 (3.3-39.6)
High-income	Western Europe	Italy	2009	50 to 64	7.19 per 100,000 (1-20.6)
High-income	Western Europe	Italy	2009	65 plus	6.47 per 100,000 (0.8-19.6)
High-income	Western Europe	Italy	2010	<1 year	105.11 per 100,000 (14.1-312.5)
High-income	Western Europe	Italy	2010	1 to 4	36.67 per 100,000 (5.1-106.7)
High-income	Western Europe	Italy	2010	5 to 17	17.5 per 100,000 (3.2-42.6)
High-income	Western Europe	Italy	2010	18 to 49	14.68 per 100,000 (2.8-33.8)
High-income	Western Europe	Italy	2010	50 to 64	6.68 per 100,000 (0.9-19.1)
High-income	Western Europe	Italy	2010	65 plus	6.35 per 100,000 (0.8-19.3)
High-income	Western Europe	Italy	2011	<1 year	112.56 per 100,000 (15.1-334.6)
High-income	Western Europe	Italy	2011	1 to 4	40.65 per 100,000 (5.7-118.3)
High-income	Western Europe	Italy	2011	5 to 17	16.49 per 100,000 (3-40.2)
High-income	Western Europe	Italy	2011	18 to 49	16.44 per 100,000 (3.2-37.9)
High-income	Western Europe	Italy	2011	50 to 64	7.74 per 100,000 (1.1-22.2)
High-income	Western Europe	Italy	2011	65 plus	6.93 per 100,000 (0.9-21.1)
High-income	Western Europe	Italy	2012	<1 year	105.19 per 100,000 (14.1-312.7)
High-income	Western Europe	Italy	2012	1 to 4	37.34 per 100,000 (5.2-108.7)
High-income	Western Europe	Italy	2012	5 to 17	11.98 per 100,000 (2.2-29.2)
High-income	Western Europe	Italy	2012	18 to 49	15.63 per 100,000 (3-36)
High-income	Western Europe	Italy	2012	50 to 64	7.55 per 100,000 (1.1-21.6)
High-income	Western Europe	Italy	2012	65 plus	7.33 per 100,000 (0.9-22.3)
High-income	Western Europe	Italy	2013	<1 year	114.98 per 100,000 (15.4-341.8)
High-income	Western Europe	Italy	2013	1 to 4	38.58 per 100,000 (5.4-112.3)
High-income	Western Europe	Italy	2013	5 to 17	14.17 per 100,000 (2.6-34.5)
High-income	Western Europe	Italy	2013	18 to 49	17.15 per 100,000 (3.3-39.5)
High-income	Western Europe	Italy	2013	50 to 64	8.3 per 100,000 (1.2-23.8)
High-income	Western Europe	Italy	2013	65 plus	7.46 per 100,000 (0.9-22.7)
High-income	Western Europe	Italy	2014	<1 year	106.51 per 100,000 (14.3-316.6)
High-income	Western Europe	Italy	2014	1 to 4	39.06 per 100,000 (5.4-113.7)
High-income	Western Europe	Italy	2014	5 to 17	18.24 per 100,000 (3.4-44.4)
High-income	Western Europe	Italy	2014	18 to 49	18.75 per 100,000 (3.6-43.2)
High-income	Western Europe	Italy	2014	50 to 64	8.26 per 100,000 (1.2-23.7)
High-income	Western Europe	Italy	2014	65 plus	7.55 per 100,000 (0.9-22.9)
High-income	Western Europe	Italy	2015	<1 year	108.35 per 100,000 (14.5-322.1)
High-income	Western Europe	Italy	2015	1 to 4	36.14 per 100,000 (5-105.2)
High-income	Western Europe	Italy	2015	5 to 17	13.44 per 100,000 (2.5-32.7)
High-income	Western Europe	Italy	2015	18 to 49	19.88 per 100,000 (3.8-45.8)
High-income	Western Europe	Italy	2015	50 to 64	9.33 per 100,000 (1.3-26.7)
High-income	Western Europe	Italy	2015	65 plus	8.47 per 100,000 (1-25.7)
High-income	Western Europe	Italy	2016	<1 year	97.09 per 100,000 (13-288.6)
High-income	Western Europe	Italy	2016	1 to 4	42.48 per 100,000 (5.9-123.7)
High-income	Western Europe	Italy	2016	5 to 17	14.9 per 100,000 (2.8-36.3)
High-income	Western Europe	Italy	2016	18 to 49	20.06 per 100,000 (3.9-46.2)
High-income	Western Europe	Italy	2016	50 to 64	9.11 per 100,000 (1.3-26.1)
High-income	Western Europe	Italy	2016	65 plus	8.29 per 100,000 (1-25.2)
High-income	Western Europe	Norway	2008	<1 year	47.26 per 100,000 (6.3-140.5)
High-income	Western Europe	Norway	2008	1 to 4	79.07 per 100,000 (11-230.1)
High-income	Western Europe	Norway	2008	5 to 17	7.32 per 100,000 (1.4-17.8)
High-income	Western Europe	Norway	2008	18 to 49	19.05 per 100,000 (3.7-43.9)
High-income	Western Europe	Norway	2008	50 to 64	9.35 per 100,000 (1.3-26.8)
High-income	Western Europe	Norway	2008	65 plus	10.26 per 100,000 (1.3-31.2)
High-income	Western Europe	Norway	2009	<1 year	32.94 per 100,000 (4.4-97.9)
High-income	Western Europe	Norway	2009	1 to 4	79.86 per 100,000 (11.1-232.5)
High-income	Western Europe	Norway	2009	5 to 17	7.84 per 100,000 (1.4-19.1)
High-income	Western Europe	Norway	2009	18 to 49	18.92 per 100,000 (3.7-43.6)
High-income	Western Europe	Norway	2009	50 to 64	8.34 per 100,000 (1.2-23.9)
High-income	Western Europe	Norway	2009	65 plus	9.82 per 100,000 (1.2-29.8)
High-income	Western Europe	Norway	2010	<1 year	41.71 per 100,000 (5.6-124)
High-income	Western Europe	Norway	2010	1 to 4	75.22 per 100,000 (10.5-219)
High-income	Western Europe	Norway	2010	5 to 17	6.05 per 100,000 (1.1-14.7)
High-income	Western Europe	Norway	2010	18 to 49	16.3 per 100,000 (3.2-37.5)
High-income	Western Europe	Norway	2010	50 to 64	8.11 per 100,000 (1.2-23.3)
High-income	Western Europe	Norway	2010	65 plus	9.01 per 100,000 (1.1-27.4)
High-income	Western Europe	Norway	2011	<1 year	38.86 per 100,000 (5.2-115.5)
High-income	Western Europe	Norway	2011	1 to 4	76.49 per 100,000 (10.6-222.6)
High-income	Western Europe	Norway	2011	5 to 17	8.47 per 100,000 (1.6-20.6)
High-income	Western Europe	Norway	2011	18 to 49	18.3 per 100,000 (3.5-42.2)
High-income	Western Europe	Norway	2011	50 to 64	7.81 per 100,000 (1.1-22.4)
High-income	Western Europe	Norway	2011	65 plus	9 per 100,000 (1.1-27.3)
High-income	Western Europe	Norway	2012	<1 year	47.88 per 100,000 (6.4-142.3)
High-income	Western Europe	Norway	2012	1 to 4	67.67 per 100,000 (9.4-197)
High-income	Western Europe	Norway	2012	5 to 17	6.1 per 100,000 (1.1-14.9)
High-income	Western Europe	Norway	2012	18 to 49	18.1 per 100,000 (3.5-41.7)
High-income	Western Europe	Norway	2012	50 to 64	7.35 per 100,000 (1-21.1)
High-income	Western Europe	Norway	2012	65 plus	9.35 per 100,000 (1.2-28.4)
High-income	Western Europe	Portugal	2015	<1 year	87.11 per 100,000 (11.7-259)
High-income	Western Europe	Portugal	2015	1 to 4	59.14 per 100,000 (8.2-172.1)
High-income	Western Europe	Portugal	2015	5 to 17	14.86 per 100,000 (2.7-36.2)
High-income	Western Europe	Portugal	2015	18 to 49	16.77 per 100,000 (3.2-38.6)
High-income	Western Europe	Portugal	2015	50 to 64	8.18 per 100,000 (1.2-23.4)
High-income	Western Europe	Portugal	2015	65 plus	8.66 per 100,000 (1.1-26.3)
High-income	Western Europe	Sweden	1998	<1 year	184.13 per 100,000 (24.7-547.4)
High-income	Western Europe	Sweden	1998	1 to 4	135.05 per 100,000 (18.8-393.1)
High-income	Western Europe	Sweden	1998	5 to 17	51.84 per 100,000 (9.6-126.3)
High-income	Western Europe	Sweden	1998	18 to 49	36.99 per 100,000 (7.2-85.2)
High-income	Western Europe	Sweden	1998	50 to 64	23.52 per 100,000 (3.3-67.4)
High-income	Western Europe	Sweden	1998	65 plus	21.47 per 100,000 (2.7-65.2)
High-income	Western Europe	Sweden	1999	<1 year	183.94 per 100,000 (24.6-546.8)
High-income	Western Europe	Sweden	1999	1 to 4	133.7 per 100,000 (18.6-389.2)
High-income	Western Europe	Sweden	1999	5 to 17	43.77 per 100,000 (8.1-106.6)
High-income	Western Europe	Sweden	1999	18 to 49	36.68 per 100,000 (7.1-84.5)
High-income	Western Europe	Sweden	1999	50 to 64	23.8 per 100,000 (3.4-68.3)
High-income	Western Europe	Sweden	1999	65 plus	20.98 per 100,000 (2.6-63.8)
High-income	Western Europe	Sweden	2000	<1 year	213.63 per 100,000 (28.6-635.1)
High-income	Western Europe	Sweden	2000	1 to 4	135.42 per 100,000 (18.8-394.2)
High-income	Western Europe	Sweden	2000	5 to 17	44.38 per 100,000 (8.2-108.1)
High-income	Western Europe	Sweden	2000	18 to 49	35.5 per 100,000 (6.9-81.8)
High-income	Western Europe	Sweden	2000	50 to 64	22.21 per 100,000 (3.2-63.7)
High-income	Western Europe	Sweden	2000	65 plus	19.09 per 100,000 (2.4-58)
High-income	Western Europe	Sweden	2001	<1 year	104.25 per 100,000 (14-309.9)
High-income	Western Europe	Sweden	2001	1 to 4	52.9 per 100,000 (7.4-154)
High-income	Western Europe	Sweden	2001	5 to 17	15.37 per 100,000 (2.8-37.4)
High-income	Western Europe	Sweden	2001	18 to 49	11.37 per 100,000 (2.2-26.2)
High-income	Western Europe	Sweden	2001	50 to 64	5.03 per 100,000 (0.7-14.4)
High-income	Western Europe	Sweden	2001	65 plus	4.54 per 100,000 (0.6-13.8)
High-income	Western Europe	Sweden	2002	<1 year	92.15 per 100,000 (12.3-273.9)
High-income	Western Europe	Sweden	2002	1 to 4	46.24 per 100,000 (6.4-134.6)
High-income	Western Europe	Sweden	2002	5 to 17	10.18 per 100,000 (1.9-24.8)
High-income	Western Europe	Sweden	2002	18 to 49	9.68 per 100,000 (1.9-22.3)
High-income	Western Europe	Sweden	2002	50 to 64	4.87 per 100,000 (0.7-14)
High-income	Western Europe	Sweden	2002	65 plus	4.58 per 100,000 (0.6-13.9)
High-income	Western Europe	Sweden	2003	<1 year	100.02 per 100,000 (13.4-297.3)
High-income	Western Europe	Sweden	2003	1 to 4	50.18 per 100,000 (7-146.1)
High-income	Western Europe	Sweden	2003	5 to 17	10.75 per 100,000 (2-26.2)
High-income	Western Europe	Sweden	2003	18 to 49	11.24 per 100,000 (2.2-25.9)
High-income	Western Europe	Sweden	2003	50 to 64	5.3 per 100,000 (0.8-15.2)
High-income	Western Europe	Sweden	2003	65 plus	5.67 per 100,000 (0.7-17.2)
High-income	Western Europe	Sweden	2004	<1 year	113.96 per 100,000 (15.3-338.8)
High-income	Western Europe	Sweden	2004	1 to 4	48.05 per 100,000 (6.7-139.9)
High-income	Western Europe	Sweden	2004	5 to 17	9.14 per 100,000 (1.7-22.3)
High-income	Western Europe	Sweden	2004	18 to 49	10.65 per 100,000 (2.1-24.5)
High-income	Western Europe	Sweden	2004	50 to 64	5.08 per 100,000 (0.7-14.6)
High-income	Western Europe	Sweden	2004	65 plus	5.88 per 100,000 (0.7-17.9)
High-income	Western Europe	Sweden	2005	<1 year	130.13 per 100,000 (17.4-386.9)
High-income	Western Europe	Sweden	2005	1 to 4	55.81 per 100,000 (7.8-162.5)
High-income	Western Europe	Sweden	2005	5 to 17	11.45 per 100,000 (2.1-27.9)
High-income	Western Europe	Sweden	2005	18 to 49	12.76 per 100,000 (2.5-29.4)
High-income	Western Europe	Sweden	2005	50 to 64	5.6 per 100,000 (0.8-16)
High-income	Western Europe	Sweden	2005	65 plus	7.32 per 100,000 (0.9-22.3)
High-income	Western Europe	Sweden	2006	<1 year	142.66 per 100,000 (19.1-424.1)
High-income	Western Europe	Sweden	2006	1 to 4	57.37 per 100,000 (8-167)
High-income	Western Europe	Sweden	2006	5 to 17	11.53 per 100,000 (2.1-28.1)
High-income	Western Europe	Sweden	2006	18 to 49	10.6 per 100,000 (2.1-24.4)
High-income	Western Europe	Sweden	2006	50 to 64	4.91 per 100,000 (0.7-14.1)
High-income	Western Europe	Sweden	2006	65 plus	5.53 per 100,000 (0.7-16.8)
High-income	Western Europe	Sweden	2007	<1 year	134.68 per 100,000 (18-400.4)
High-income	Western Europe	Sweden	2007	1 to 4	62.16 per 100,000 (8.7-180.9)
High-income	Western Europe	Sweden	2007	5 to 17	11.61 per 100,000 (2.1-28.3)
High-income	Western Europe	Sweden	2007	18 to 49	11.86 per 100,000 (2.3-27.3)
High-income	Western Europe	Sweden	2007	50 to 64	5.5 per 100,000 (0.8-15.8)
High-income	Western Europe	Sweden	2007	65 plus	6.08 per 100,000 (0.8-18.5)
High-income	Western Europe	Sweden	2008	<1 year	144.39 per 100,000 (19.3-429.2)
High-income	Western Europe	Sweden	2008	1 to 4	62.4 per 100,000 (8.7-181.6)
High-income	Western Europe	Sweden	2008	5 to 17	9.33 per 100,000 (1.7-22.7)
High-income	Western Europe	Sweden	2008	18 to 49	10.94 per 100,000 (2.1-25.2)
High-income	Western Europe	Sweden	2008	50 to 64	5.27 per 100,000 (0.7-15.1)
High-income	Western Europe	Sweden	2008	65 plus	5.67 per 100,000 (0.7-17.2)
High-income	Western Europe	Sweden	2009	<1 year	126.65 per 100,000 (17-376.5)
High-income	Western Europe	Sweden	2009	1 to 4	59.38 per 100,000 (8.3-172.8)
High-income	Western Europe	Sweden	2009	5 to 17	11.16 per 100,000 (2.1-27.2)
High-income	Western Europe	Sweden	2009	18 to 49	11.84 per 100,000 (2.3-27.3)
High-income	Western Europe	Sweden	2009	50 to 64	5.17 per 100,000 (0.7-14.8)
High-income	Western Europe	Sweden	2009	65 plus	5.38 per 100,000 (0.7-16.3)
High-income	Western Europe	Sweden	2010	<1 year	127.08 per 100,000 (17-377.8)
High-income	Western Europe	Sweden	2010	1 to 4	60.66 per 100,000 (8.4-176.6)
High-income	Western Europe	Sweden	2010	5 to 17	11.23 per 100,000 (2.1-27.4)
High-income	Western Europe	Sweden	2010	18 to 49	11.47 per 100,000 (2.2-26.4)
High-income	Western Europe	Sweden	2010	50 to 64	5.13 per 100,000 (0.7-14.7)
High-income	Western Europe	Sweden	2010	65 plus	4.87 per 100,000 (0.6-14.8)
High-income	Western Europe	Sweden	2011	<1 year	116.88 per 100,000 (15.7-347.5)
High-income	Western Europe	Sweden	2011	1 to 4	55.5 per 100,000 (7.7-161.5)
High-income	Western Europe	Sweden	2011	5 to 17	15.82 per 100,000 (2.9-38.5)
High-income	Western Europe	Sweden	2011	18 to 49	13.89 per 100,000 (2.7-32)
High-income	Western Europe	Sweden	2011	50 to 64	5.44 per 100,000 (0.8-15.6)
High-income	Western Europe	Sweden	2011	65 plus	4.98 per 100,000 (0.6-15.1)
High-income	Western Europe	Sweden	2012	<1 year	101.57 per 100,000 (13.6-301.9)
High-income	Western Europe	Sweden	2012	1 to 4	49.8 per 100,000 (6.9-145)
High-income	Western Europe	Sweden	2012	5 to 17	11.29 per 100,000 (2.1-27.5)
High-income	Western Europe	Sweden	2012	18 to 49	13.25 per 100,000 (2.6-30.5)
High-income	Western Europe	Sweden	2012	50 to 64	5.59 per 100,000 (0.8-16)
High-income	Western Europe	Sweden	2012	65 plus	5.33 per 100,000 (0.7-16.2)
High-income	Western Europe	Sweden	2015	<1 year	53.42 per 100,000 (7.2-158.8)
High-income	Western Europe	Sweden	2015	1 to 4	82.38 per 100,000 (11.5-239.8)
High-income	Western Europe	Sweden	2015	5 to 17	9.97 per 100,000 (1.8-24.3)
High-income	Western Europe	Sweden	2015	18 to 49	20.83 per 100,000 (4-48)
High-income	Western Europe	Sweden	2015	50 to 64	6.03 per 100,000 (0.9-17.3)
High-income	Western Europe	Sweden	2015	65 plus	5.65 per 100,000 (0.7-17.2)
High-income	Western Europe	Sweden	2016	<1 year	63.77 per 100,000 (8.5-189.6)
High-income	Western Europe	Sweden	2016	1 to 4	72.9 per 100,000 (10.1-212.2)
High-income	Western Europe	Sweden	2016	5 to 17	12.4 per 100,000 (2.3-30.2)
High-income	Western Europe	Sweden	2016	18 to 49	20.09 per 100,000 (3.9-46.3)
High-income	Western Europe	Sweden	2016	50 to 64	5.81 per 100,000 (0.8-16.7)
High-income	Western Europe	Sweden	2016	65 plus	5.4 per 100,000 (0.7-16.4)
High-income	Western Europe	United Kingdom	2001	<1 year	207.17 per 100,000 (27.8-615.9)
High-income	Western Europe	United Kingdom	2001	1 to 4	39.48 per 100,000 (5.5-114.9)
High-income	Western Europe	United Kingdom	2001	5 to 17	14.48 per 100,000 (2.7-35.3)
High-income	Western Europe	United Kingdom	2001	18 to 49	18.5 per 100,000 (3.6-42.6)
High-income	Western Europe	United Kingdom	2001	50 to 64	15.63 per 100,000 (2.2-44.8)
High-income	Western Europe	United Kingdom	2001	65 plus	16.19 per 100,000 (2-49.2)
High-income	Western Europe	United Kingdom	2002	<1 year	200.86 per 100,000 (26.9-597.1)
High-income	Western Europe	United Kingdom	2002	1 to 4	40.52 per 100,000 (5.6-117.9)
High-income	Western Europe	United Kingdom	2002	5 to 17	14.23 per 100,000 (2.6-34.7)
High-income	Western Europe	United Kingdom	2002	18 to 49	18.87 per 100,000 (3.6-43.5)
High-income	Western Europe	United Kingdom	2002	50 to 64	15.77 per 100,000 (2.2-45.2)
High-income	Western Europe	United Kingdom	2002	65 plus	16.39 per 100,000 (2-49.8)
High-income	Western Europe	United Kingdom	2003	<1 year	198.36 per 100,000 (26.6-589.7)
High-income	Western Europe	United Kingdom	2003	1 to 4	42.89 per 100,000 (6-124.9)
High-income	Western Europe	United Kingdom	2003	5 to 17	13.43 per 100,000 (2.5-32.7)
High-income	Western Europe	United Kingdom	2003	18 to 49	19.43 per 100,000 (3.8-44.7)
High-income	Western Europe	United Kingdom	2003	50 to 64	16.67 per 100,000 (2.4-47.8)
High-income	Western Europe	United Kingdom	2003	65 plus	17.6 per 100,000 (2.2-53.5)
High-income	Western Europe	United Kingdom	2004	<1 year	197.45 per 100,000 (26.5-587)
High-income	Western Europe	United Kingdom	2004	1 to 4	43.97 per 100,000 (6.1-128)
High-income	Western Europe	United Kingdom	2004	5 to 17	13.96 per 100,000 (2.6-34)
High-income	Western Europe	United Kingdom	2004	18 to 49	20.6 per 100,000 (4-47.4)
High-income	Western Europe	United Kingdom	2004	50 to 64	17.86 per 100,000 (2.5-51.2)
High-income	Western Europe	United Kingdom	2004	65 plus	18.78 per 100,000 (2.3-57.1)
High-income	Western Europe	United Kingdom	2005	<1 year	205.37 per 100,000 (27.5-610.5)
High-income	Western Europe	United Kingdom	2005	1 to 4	46.76 per 100,000 (6.5-136.1)
High-income	Western Europe	United Kingdom	2005	5 to 17	17.85 per 100,000 (3.3-43.5)
High-income	Western Europe	United Kingdom	2005	18 to 49	22.73 per 100,000 (4.4-52.4)
High-income	Western Europe	United Kingdom	2005	50 to 64	18.72 per 100,000 (2.7-53.7)
High-income	Western Europe	United Kingdom	2005	65 plus	19.07 per 100,000 (2.4-57.9)
High-income	Western Europe	United Kingdom	2006	<1 year	204.36 per 100,000 (27.4-607.5)
High-income	Western Europe	United Kingdom	2006	1 to 4	49.65 per 100,000 (6.9-144.5)
High-income	Western Europe	United Kingdom	2006	5 to 17	19.05 per 100,000 (3.5-46.4)
High-income	Western Europe	United Kingdom	2006	18 to 49	23.55 per 100,000 (4.6-54.2)
High-income	Western Europe	United Kingdom	2006	50 to 64	19.42 per 100,000 (2.8-55.7)
High-income	Western Europe	United Kingdom	2006	65 plus	19.38 per 100,000 (2.4-58.9)
High-income	Western Europe	United Kingdom	2007	<1 year	199.12 per 100,000 (26.7-591.9)
High-income	Western Europe	United Kingdom	2007	1 to 4	46.89 per 100,000 (6.5-136.5)
High-income	Western Europe	United Kingdom	2007	5 to 17	16.86 per 100,000 (3.1-41.1)
High-income	Western Europe	United Kingdom	2007	18 to 49	23.32 per 100,000 (4.5-53.7)
High-income	Western Europe	United Kingdom	2007	50 to 64	19.89 per 100,000 (2.8-57)
High-income	Western Europe	United Kingdom	2007	65 plus	19.6 per 100,000 (2.4-59.6)
High-income	Western Europe	United Kingdom	2008	<1 year	218.65 per 100,000 (29.3-650)
High-income	Western Europe	United Kingdom	2008	1 to 4	47.38 per 100,000 (6.6-137.9)
High-income	Western Europe	United Kingdom	2008	5 to 17	16.82 per 100,000 (3.1-41)
High-income	Western Europe	United Kingdom	2008	18 to 49	23.77 per 100,000 (4.6-54.8)
High-income	Western Europe	United Kingdom	2008	50 to 64	21.08 per 100,000 (3-60.5)
High-income	Western Europe	United Kingdom	2008	65 plus	21.23 per 100,000 (2.6-64.5)
High-income	Western Europe	United Kingdom	2009	<1 year	235.41 per 100,000 (31.5-699.8)
High-income	Western Europe	United Kingdom	2009	1 to 4	53.15 per 100,000 (7.4-154.7)
High-income	Western Europe	United Kingdom	2009	5 to 17	19.96 per 100,000 (3.7-48.6)
High-income	Western Europe	United Kingdom	2009	18 to 49	24.76 per 100,000 (4.8-57)
High-income	Western Europe	United Kingdom	2009	50 to 64	22.19 per 100,000 (3.2-63.6)
High-income	Western Europe	United Kingdom	2009	65 plus	22.31 per 100,000 (2.8-67.8)
High-income	Western Europe	United Kingdom	2010	<1 year	249.5 per 100,000 (33.4-741.7)
High-income	Western Europe	United Kingdom	2010	1 to 4	57.79 per 100,000 (8-168.2)
High-income	Western Europe	United Kingdom	2010	5 to 17	22.15 per 100,000 (4.1-53.9)
High-income	Western Europe	United Kingdom	2010	18 to 49	27.48 per 100,000 (5.3-63.3)
High-income	Western Europe	United Kingdom	2010	50 to 64	23.99 per 100,000 (3.4-68.8)
High-income	Western Europe	United Kingdom	2010	65 plus	22.84 per 100,000 (2.8-69.4)
High-income	Western Europe	United Kingdom	2011	<1 year	250.41 per 100,000 (33.5-744.4)
High-income	Western Europe	United Kingdom	2011	1 to 4	57.4 per 100,000 (8-167.1)
High-income	Western Europe	United Kingdom	2011	5 to 17	20.94 per 100,000 (3.9-51)
High-income	Western Europe	United Kingdom	2011	18 to 49	26.47 per 100,000 (5.1-61)
High-income	Western Europe	United Kingdom	2011	50 to 64	24.37 per 100,000 (3.5-69.9)
High-income	Western Europe	United Kingdom	2011	65 plus	24.32 per 100,000 (3-73.9)
High-income	Western Europe	United Kingdom	2012	<1 year	262.96 per 100,000 (35.2-781.7)
High-income	Western Europe	United Kingdom	2012	1 to 4	59.2 per 100,000 (8.2-172.3)
High-income	Western Europe	United Kingdom	2012	5 to 17	21.99 per 100,000 (4.1-53.5)
High-income	Western Europe	United Kingdom	2012	18 to 49	25.18 per 100,000 (4.9-58)
High-income	Western Europe	United Kingdom	2012	50 to 64	24.84 per 100,000 (3.5-71.2)
High-income	Western Europe	United Kingdom	2012	65 plus	26.04 per 100,000 (3.2-79.1)
High-income	Western Europe	United Kingdom	2013	<1 year	285.99 per 100,000 (38.3-850.2)
High-income	Western Europe	United Kingdom	2013	1 to 4	60.01 per 100,000 (8.4-174.7)
High-income	Western Europe	United Kingdom	2013	5 to 17	20.91 per 100,000 (3.9-50.9)
High-income	Western Europe	United Kingdom	2013	18 to 49	25.86 per 100,000 (5-59.6)
High-income	Western Europe	United Kingdom	2013	50 to 64	26.47 per 100,000 (3.8-75.9)
High-income	Western Europe	United Kingdom	2013	65 plus	27.07 per 100,000 (3.4-82.2)
High-income	Western Europe	United Kingdom	2014	<1 year	296.12 per 100,000 (39.7-880.3)
High-income	Western Europe	United Kingdom	2014	1 to 4	61.36 per 100,000 (8.5-178.6)
High-income	Western Europe	United Kingdom	2014	5 to 17	20.69 per 100,000 (3.8-50.4)
High-income	Western Europe	United Kingdom	2014	18 to 49	27.18 per 100,000 (5.3-62.6)
High-income	Western Europe	United Kingdom	2014	50 to 64	28.48 per 100,000 (4-81.7)
High-income	Western Europe	United Kingdom	2014	65 plus	29.15 per 100,000 (3.6-88.6)
High-income	Western Europe	United Kingdom	2015	<1 year	303.64 per 100,000 (40.7-902.6)
High-income	Western Europe	United Kingdom	2015	1 to 4	66.06 per 100,000 (9.2-192.3)
High-income	Western Europe	United Kingdom	2015	5 to 17	23.29 per 100,000 (4.3-56.7)
High-income	Western Europe	United Kingdom	2015	18 to 49	29.61 per 100,000 (5.7-68.2)
High-income	Western Europe	United Kingdom	2015	50 to 64	30.25 per 100,000 (4.3-86.7)
High-income	Western Europe	United Kingdom	2015	65 plus	31.26 per 100,000 (3.9-95)
Latin America and Caribbean	Andean Latin America	Ecuador	1997	<1 year	30.87 per 100,000 (4-93.8)
Latin America and Caribbean	Andean Latin America	Ecuador	1997	1 to 4	20.11 per 100,000 (2.7-59.9)
Latin America and Caribbean	Andean Latin America	Ecuador	1997	5 to 17	8.16 per 100,000 (1.4-20.9)
Latin America and Caribbean	Andean Latin America	Ecuador	1997	18 to 49	7.65 per 100,000 (1.4-18.8)
Latin America and Caribbean	Andean Latin America	Ecuador	1997	50 to 64	5.8 per 100,000 (0.8-16.8)
Latin America and Caribbean	Andean Latin America	Ecuador	1997	65 plus	4.69 per 100,000 (0.6-14.5)
Latin America and Caribbean	Andean Latin America	Ecuador	1998	<1 year	34.05 per 100,000 (4.4-103.5)
Latin America and Caribbean	Andean Latin America	Ecuador	1998	1 to 4	19.7 per 100,000 (2.6-58.7)
Latin America and Caribbean	Andean Latin America	Ecuador	1998	5 to 17	7.83 per 100,000 (1.3-20.1)
Latin America and Caribbean	Andean Latin America	Ecuador	1998	18 to 49	8.05 per 100,000 (1.4-19.8)
Latin America and Caribbean	Andean Latin America	Ecuador	1998	50 to 64	5.13 per 100,000 (0.7-14.9)
Latin America and Caribbean	Andean Latin America	Ecuador	1998	65 plus	5.04 per 100,000 (0.6-15.5)
Latin America and Caribbean	Andean Latin America	Ecuador	1999	<1 year	42.39 per 100,000 (5.5-128.9)
Latin America and Caribbean	Andean Latin America	Ecuador	1999	1 to 4	27.44 per 100,000 (3.7-81.8)
Latin America and Caribbean	Andean Latin America	Ecuador	1999	5 to 17	10.45 per 100,000 (1.7-26.8)
Latin America and Caribbean	Andean Latin America	Ecuador	1999	18 to 49	8.49 per 100,000 (1.5-20.9)
Latin America and Caribbean	Andean Latin America	Ecuador	1999	50 to 64	6.69 per 100,000 (0.9-19.4)
Latin America and Caribbean	Andean Latin America	Ecuador	1999	65 plus	6.43 per 100,000 (0.8-19.8)
Latin America and Caribbean	Andean Latin America	Ecuador	2000	<1 year	47.53 per 100,000 (6.2-144.5)
Latin America and Caribbean	Andean Latin America	Ecuador	2000	1 to 4	28.65 per 100,000 (3.8-85.4)
Latin America and Caribbean	Andean Latin America	Ecuador	2000	5 to 17	11.86 per 100,000 (2-30.4)
Latin America and Caribbean	Andean Latin America	Ecuador	2000	18 to 49	8.86 per 100,000 (1.6-21.8)
Latin America and Caribbean	Andean Latin America	Ecuador	2000	50 to 64	6.72 per 100,000 (0.9-19.5)
Latin America and Caribbean	Andean Latin America	Ecuador	2000	65 plus	5.88 per 100,000 (0.7-18.1)
Latin America and Caribbean	Andean Latin America	Ecuador	2001	<1 year	46.48 per 100,000 (6.1-141.3)
Latin America and Caribbean	Andean Latin America	Ecuador	2001	1 to 4	30.91 per 100,000 (4.1-92.1)
Latin America and Caribbean	Andean Latin America	Ecuador	2001	5 to 17	13.07 per 100,000 (2.2-33.5)
Latin America and Caribbean	Andean Latin America	Ecuador	2001	18 to 49	9.87 per 100,000 (1.8-24.2)
Latin America and Caribbean	Andean Latin America	Ecuador	2001	50 to 64	7.35 per 100,000 (1-21.3)
Latin America and Caribbean	Andean Latin America	Ecuador	2001	65 plus	6.47 per 100,000 (0.8-19.9)
Latin America and Caribbean	Andean Latin America	Ecuador	2002	<1 year	53.66 per 100,000 (7-163.1)
Latin America and Caribbean	Andean Latin America	Ecuador	2002	1 to 4	39.5 per 100,000 (5.3-117.7)
Latin America and Caribbean	Andean Latin America	Ecuador	2002	5 to 17	14.13 per 100,000 (2.4-36.2)
Latin America and Caribbean	Andean Latin America	Ecuador	2002	18 to 49	10.16 per 100,000 (1.8-25)
Latin America and Caribbean	Andean Latin America	Ecuador	2002	50 to 64	7.96 per 100,000 (1.1-23.1)
Latin America and Caribbean	Andean Latin America	Ecuador	2002	65 plus	6.66 per 100,000 (0.8-20.5)
Latin America and Caribbean	Andean Latin America	Ecuador	2003	<1 year	54.5 per 100,000 (7.1-165.7)
Latin America and Caribbean	Andean Latin America	Ecuador	2003	1 to 4	42.49 per 100,000 (5.7-126.6)
Latin America and Caribbean	Andean Latin America	Ecuador	2003	5 to 17	13.12 per 100,000 (2.2-33.6)
Latin America and Caribbean	Andean Latin America	Ecuador	2003	18 to 49	9.54 per 100,000 (1.7-23.4)
Latin America and Caribbean	Andean Latin America	Ecuador	2003	50 to 64	7.56 per 100,000 (1-21.9)
Latin America and Caribbean	Andean Latin America	Ecuador	2003	65 plus	6.64 per 100,000 (0.8-20.4)
Latin America and Caribbean	Andean Latin America	Ecuador	2004	<1 year	57.68 per 100,000 (7.5-175.3)
Latin America and Caribbean	Andean Latin America	Ecuador	2004	1 to 4	39.97 per 100,000 (5.4-119.1)
Latin America and Caribbean	Andean Latin America	Ecuador	2004	5 to 17	12.75 per 100,000 (2.1-32.6)
Latin America and Caribbean	Andean Latin America	Ecuador	2004	18 to 49	9.77 per 100,000 (1.7-24)
Latin America and Caribbean	Andean Latin America	Ecuador	2004	50 to 64	7.64 per 100,000 (1.1-22.1)
Latin America and Caribbean	Andean Latin America	Ecuador	2004	65 plus	7.43 per 100,000 (0.9-22.9)
Latin America and Caribbean	Andean Latin America	Ecuador	2005	<1 year	50.21 per 100,000 (6.5-152.6)
Latin America and Caribbean	Andean Latin America	Ecuador	2005	1 to 4	44.24 per 100,000 (5.9-131.8)
Latin America and Caribbean	Andean Latin America	Ecuador	2005	5 to 17	14.94 per 100,000 (2.5-38.2)
Latin America and Caribbean	Andean Latin America	Ecuador	2005	18 to 49	10.86 per 100,000 (1.9-26.7)
Latin America and Caribbean	Andean Latin America	Ecuador	2005	50 to 64	8.64 per 100,000 (1.2-25)
Latin America and Caribbean	Andean Latin America	Ecuador	2005	65 plus	8.78 per 100,000 (1.1-27)
Latin America and Caribbean	Andean Latin America	Ecuador	2006	<1 year	59.49 per 100,000 (7.8-180.8)
Latin America and Caribbean	Andean Latin America	Ecuador	2006	1 to 4	52.48 per 100,000 (7-156.4)
Latin America and Caribbean	Andean Latin America	Ecuador	2006	5 to 17	19.01 per 100,000 (3.2-48.7)
Latin America and Caribbean	Andean Latin America	Ecuador	2006	18 to 49	12.1 per 100,000 (2.2-29.7)
Latin America and Caribbean	Andean Latin America	Ecuador	2006	50 to 64	9.35 per 100,000 (1.3-27.1)
Latin America and Caribbean	Andean Latin America	Ecuador	2006	65 plus	9.5 per 100,000 (1.2-29.2)
Latin America and Caribbean	Andean Latin America	Ecuador	2007	<1 year	75.01 per 100,000 (9.8-228)
Latin America and Caribbean	Andean Latin America	Ecuador	2007	1 to 4	57.92 per 100,000 (7.8-172.6)
Latin America and Caribbean	Andean Latin America	Ecuador	2007	5 to 17	20.92 per 100,000 (3.5-53.5)
Latin America and Caribbean	Andean Latin America	Ecuador	2007	18 to 49	12.09 per 100,000 (2.2-29.7)
Latin America and Caribbean	Andean Latin America	Ecuador	2007	50 to 64	9.29 per 100,000 (1.3-26.9)
Latin America and Caribbean	Andean Latin America	Ecuador	2007	65 plus	9.34 per 100,000 (1.1-28.8)
Latin America and Caribbean	Andean Latin America	Ecuador	2008	<1 year	64.19 per 100,000 (8.4-195.1)
Latin America and Caribbean	Andean Latin America	Ecuador	2008	1 to 4	59.33 per 100,000 (8-176.8)
Latin America and Caribbean	Andean Latin America	Ecuador	2008	5 to 17	22.21 per 100,000 (3.7-56.8)
Latin America and Caribbean	Andean Latin America	Ecuador	2008	18 to 49	13.39 per 100,000 (2.4-32.9)
Latin America and Caribbean	Andean Latin America	Ecuador	2008	50 to 64	10.19 per 100,000 (1.4-29.5)
Latin America and Caribbean	Andean Latin America	Ecuador	2008	65 plus	9.99 per 100,000 (1.2-30.8)
Latin America and Caribbean	Andean Latin America	Ecuador	2009	<1 year	65.61 per 100,000 (8.6-199.5)
Latin America and Caribbean	Andean Latin America	Ecuador	2009	1 to 4	70.59 per 100,000 (9.5-210.3)
Latin America and Caribbean	Andean Latin America	Ecuador	2009	5 to 17	26.43 per 100,000 (4.4-67.7)
Latin America and Caribbean	Andean Latin America	Ecuador	2009	18 to 49	19.66 per 100,000 (3.5-48.3)
Latin America and Caribbean	Andean Latin America	Ecuador	2009	50 to 64	13.59 per 100,000 (1.9-39.4)
Latin America and Caribbean	Andean Latin America	Ecuador	2009	65 plus	10.59 per 100,000 (1.3-32.6)
Latin America and Caribbean	Andean Latin America	Ecuador	2010	<1 year	68.28 per 100,000 (8.9-207.5)
Latin America and Caribbean	Andean Latin America	Ecuador	2010	1 to 4	68.66 per 100,000 (9.2-204.6)
Latin America and Caribbean	Andean Latin America	Ecuador	2010	5 to 17	21.79 per 100,000 (3.6-55.8)
Latin America and Caribbean	Andean Latin America	Ecuador	2010	18 to 49	14.88 per 100,000 (2.7-36.6)
Latin America and Caribbean	Andean Latin America	Ecuador	2010	50 to 64	10.42 per 100,000 (1.4-30.2)
Latin America and Caribbean	Andean Latin America	Ecuador	2010	65 plus	10.51 per 100,000 (1.3-32.4)
Latin America and Caribbean	Andean Latin America	Ecuador	2011	<1 year	67.04 per 100,000 (8.7-203.8)
Latin America and Caribbean	Andean Latin America	Ecuador	2011	1 to 4	55.86 per 100,000 (7.5-166.5)
Latin America and Caribbean	Andean Latin America	Ecuador	2011	5 to 17	28.35 per 100,000 (4.7-72.6)
Latin America and Caribbean	Andean Latin America	Ecuador	2011	18 to 49	16.59 per 100,000 (3-40.8)
Latin America and Caribbean	Andean Latin America	Ecuador	2011	50 to 64	11.87 per 100,000 (1.6-34.4)
Latin America and Caribbean	Andean Latin America	Ecuador	2011	65 plus	11.37 per 100,000 (1.4-35)
Latin America and Caribbean	Andean Latin America	Ecuador	2012	<1 year	78.69 per 100,000 (10.3-239.2)
Latin America and Caribbean	Andean Latin America	Ecuador	2012	1 to 4	57.54 per 100,000 (7.7-171.5)
Latin America and Caribbean	Andean Latin America	Ecuador	2012	5 to 17	29.02 per 100,000 (4.9-74.3)
Latin America and Caribbean	Andean Latin America	Ecuador	2012	18 to 49	14.08 per 100,000 (2.5-34.6)
Latin America and Caribbean	Andean Latin America	Ecuador	2012	50 to 64	10.44 per 100,000 (1.4-30.2)
Latin America and Caribbean	Andean Latin America	Ecuador	2012	65 plus	11.33 per 100,000 (1.4-34.9)
Latin America and Caribbean	Andean Latin America	Ecuador	2013	<1 year	74.28 per 100,000 (9.7-225.8)
Latin America and Caribbean	Andean Latin America	Ecuador	2013	1 to 4	59.18 per 100,000 (7.9-176.4)
Latin America and Caribbean	Andean Latin America	Ecuador	2013	5 to 17	28.16 per 100,000 (4.7-72.1)
Latin America and Caribbean	Andean Latin America	Ecuador	2013	18 to 49	16.91 per 100,000 (3-41.6)
Latin America and Caribbean	Andean Latin America	Ecuador	2013	50 to 64	12.83 per 100,000 (1.8-37.2)
Latin America and Caribbean	Andean Latin America	Ecuador	2013	65 plus	12 per 100,000 (1.5-36.9)
Latin America and Caribbean	Andean Latin America	Ecuador	2014	<1 year	63.59 per 100,000 (8.3-193.3)
Latin America and Caribbean	Andean Latin America	Ecuador	2014	1 to 4	52.34 per 100,000 (7-156)
Latin America and Caribbean	Andean Latin America	Ecuador	2014	5 to 17	24.07 per 100,000 (4-61.6)
Latin America and Caribbean	Andean Latin America	Ecuador	2014	18 to 49	13.41 per 100,000 (2.4-33)
Latin America and Caribbean	Andean Latin America	Ecuador	2014	50 to 64	9.7 per 100,000 (1.3-28.1)
Latin America and Caribbean	Andean Latin America	Ecuador	2014	65 plus	11.4 per 100,000 (1.4-35.1)
Latin America and Caribbean	Andean Latin America	Ecuador	2015	<1 year	57.11 per 100,000 (7.4-173.6)
Latin America and Caribbean	Andean Latin America	Ecuador	2015	1 to 4	51.22 per 100,000 (6.9-152.6)
Latin America and Caribbean	Andean Latin America	Ecuador	2015	5 to 17	25.75 per 100,000 (4.3-65.9)
Latin America and Caribbean	Andean Latin America	Ecuador	2015	18 to 49	12.51 per 100,000 (2.2-30.7)
Latin America and Caribbean	Andean Latin America	Ecuador	2015	50 to 64	9.3 per 100,000 (1.3-26.9)
Latin America and Caribbean	Andean Latin America	Ecuador	2015	65 plus	11.23 per 100,000 (1.4-34.6)
Latin America and Caribbean	Andean Latin America	Ecuador	2016	<1 year	68.97 per 100,000 (9-209.6)
Latin America and Caribbean	Andean Latin America	Ecuador	2016	1 to 4	61.06 per 100,000 (8.2-181.9)
Latin America and Caribbean	Andean Latin America	Ecuador	2016	5 to 17	36.15 per 100,000 (6.1-92.6)
Latin America and Caribbean	Andean Latin America	Ecuador	2016	18 to 49	15.86 per 100,000 (2.8-39)
Latin America and Caribbean	Andean Latin America	Ecuador	2016	50 to 64	12.04 per 100,000 (1.7-34.9)
Latin America and Caribbean	Andean Latin America	Ecuador	2016	65 plus	12.37 per 100,000 (1.5-38.1)
Latin America and Caribbean	Andean Latin America	Ecuador	2017	<1 year	78.06 per 100,000 (10.2-237.3)
Latin America and Caribbean	Andean Latin America	Ecuador	2017	1 to 4	66.08 per 100,000 (8.9-196.9)
Latin America and Caribbean	Andean Latin America	Ecuador	2017	5 to 17	36.91 per 100,000 (6.2-94.5)
Latin America and Caribbean	Andean Latin America	Ecuador	2017	18 to 49	14.41 per 100,000 (2.6-35.4)
Latin America and Caribbean	Andean Latin America	Ecuador	2017	50 to 64	11.09 per 100,000 (1.5-32.1)
Latin America and Caribbean	Andean Latin America	Ecuador	2017	65 plus	12.34 per 100,000 (1.5-38)
Latin America and Caribbean	Central Latin America	Mexico	2000	<1 year	150.61 per 100,000 (19.7-449.4)
Latin America and Caribbean	Central Latin America	Mexico	2000	1 to 4	134.7 per 100,000 (18.2-394)
Latin America and Caribbean	Central Latin America	Mexico	2000	5 to 17	28.71 per 100,000 (4.9-72.8)
Latin America and Caribbean	Central Latin America	Mexico	2000	18 to 49	5 per 100,000 (0.9-12.1)
Latin America and Caribbean	Central Latin America	Mexico	2000	50 to 64	7.99 per 100,000 (1.1-23.2)
Latin America and Caribbean	Central Latin America	Mexico	2000	65 plus	6.19 per 100,000 (0.8-19.2)
Latin America and Caribbean	Central Latin America	Mexico	2001	<1 year	119.2 per 100,000 (15.6-355.7)
Latin America and Caribbean	Central Latin America	Mexico	2001	1 to 4	106.86 per 100,000 (14.5-312.6)
Latin America and Caribbean	Central Latin America	Mexico	2001	5 to 17	22.66 per 100,000 (3.9-57.5)
Latin America and Caribbean	Central Latin America	Mexico	2001	18 to 49	4.98 per 100,000 (0.9-12.1)
Latin America and Caribbean	Central Latin America	Mexico	2001	50 to 64	7.1 per 100,000 (1-20.6)
Latin America and Caribbean	Central Latin America	Mexico	2001	65 plus	5.83 per 100,000 (0.7-18.1)
Latin America and Caribbean	Central Latin America	Mexico	2002	<1 year	152.89 per 100,000 (20-456.2)
Latin America and Caribbean	Central Latin America	Mexico	2002	1 to 4	120.71 per 100,000 (16.3-353.1)
Latin America and Caribbean	Central Latin America	Mexico	2002	5 to 17	22.41 per 100,000 (3.8-56.8)
Latin America and Caribbean	Central Latin America	Mexico	2002	18 to 49	4.62 per 100,000 (0.8-11.2)
Latin America and Caribbean	Central Latin America	Mexico	2002	50 to 64	6.72 per 100,000 (0.9-19.5)
Latin America and Caribbean	Central Latin America	Mexico	2002	65 plus	5.94 per 100,000 (0.7-18.4)
Latin America and Caribbean	Central Latin America	Mexico	2003	<1 year	90.5 per 100,000 (11.9-270)
Latin America and Caribbean	Central Latin America	Mexico	2003	1 to 4	81.18 per 100,000 (11-237.5)
Latin America and Caribbean	Central Latin America	Mexico	2003	5 to 17	20 per 100,000 (3.4-50.7)
Latin America and Caribbean	Central Latin America	Mexico	2003	18 to 49	5.18 per 100,000 (0.9-12.6)
Latin America and Caribbean	Central Latin America	Mexico	2003	50 to 64	7.75 per 100,000 (1.1-22.5)
Latin America and Caribbean	Central Latin America	Mexico	2003	65 plus	6.45 per 100,000 (0.8-20)
Latin America and Caribbean	Central Latin America	Mexico	2004	<1 year	167.45 per 100,000 (21.9-499.6)
Latin America and Caribbean	Central Latin America	Mexico	2004	1 to 4	111.18 per 100,000 (15-325.2)
Latin America and Caribbean	Central Latin America	Mexico	2004	5 to 17	21.61 per 100,000 (3.7-54.8)
Latin America and Caribbean	Central Latin America	Mexico	2004	18 to 49	5.25 per 100,000 (1-12.8)
Latin America and Caribbean	Central Latin America	Mexico	2004	50 to 64	7.33 per 100,000 (1-21.2)
Latin America and Caribbean	Central Latin America	Mexico	2004	65 plus	6.71 per 100,000 (0.8-20.8)
Latin America and Caribbean	Central Latin America	Mexico	2005	<1 year	97 per 100,000 (12.7-289.4)
Latin America and Caribbean	Central Latin America	Mexico	2005	1 to 4	72.49 per 100,000 (9.8-212)
Latin America and Caribbean	Central Latin America	Mexico	2005	5 to 17	17.6 per 100,000 (3-44.6)
Latin America and Caribbean	Central Latin America	Mexico	2005	18 to 49	5.89 per 100,000 (1.1-14.3)
Latin America and Caribbean	Central Latin America	Mexico	2005	50 to 64	8.22 per 100,000 (1.2-23.8)
Latin America and Caribbean	Central Latin America	Mexico	2005	65 plus	7.01 per 100,000 (0.9-21.7)
Latin America and Caribbean	Central Latin America	Mexico	2006	<1 year	102.64 per 100,000 (13.5-306.3)
Latin America and Caribbean	Central Latin America	Mexico	2006	1 to 4	85.77 per 100,000 (11.6-250.9)
Latin America and Caribbean	Central Latin America	Mexico	2006	5 to 17	22.58 per 100,000 (3.9-57.2)
Latin America and Caribbean	Central Latin America	Mexico	2006	18 to 49	7.33 per 100,000 (1.3-17.8)
Latin America and Caribbean	Central Latin America	Mexico	2006	50 to 64	8.21 per 100,000 (1.2-23.8)
Latin America and Caribbean	Central Latin America	Mexico	2006	65 plus	6.97 per 100,000 (0.9-21.6)
Latin America and Caribbean	Central Latin America	Mexico	2007	<1 year	94.66 per 100,000 (12.4-282.4)
Latin America and Caribbean	Central Latin America	Mexico	2007	1 to 4	61.26 per 100,000 (8.3-179.2)
Latin America and Caribbean	Central Latin America	Mexico	2007	5 to 17	16.33 per 100,000 (2.8-41.4)
Latin America and Caribbean	Central Latin America	Mexico	2007	18 to 49	5.6 per 100,000 (1-13.6)
Latin America and Caribbean	Central Latin America	Mexico	2007	50 to 64	7.18 per 100,000 (1-20.8)
Latin America and Caribbean	Central Latin America	Mexico	2007	65 plus	6.28 per 100,000 (0.8-19.5)
Latin America and Caribbean	Central Latin America	Mexico	2008	<1 year	84.51 per 100,000 (11.1-252.2)
Latin America and Caribbean	Central Latin America	Mexico	2008	1 to 4	55.15 per 100,000 (7.5-161.3)
Latin America and Caribbean	Central Latin America	Mexico	2008	5 to 17	15.29 per 100,000 (2.6-38.8)
Latin America and Caribbean	Central Latin America	Mexico	2008	18 to 49	5.88 per 100,000 (1.1-14.3)
Latin America and Caribbean	Central Latin America	Mexico	2008	50 to 64	7.34 per 100,000 (1-21.3)
Latin America and Caribbean	Central Latin America	Mexico	2008	65 plus	6.44 per 100,000 (0.8-20)
Latin America and Caribbean	Central Latin America	Mexico	2009	<1 year	76.11 per 100,000 (10-227.1)
Latin America and Caribbean	Central Latin America	Mexico	2009	1 to 4	75.91 per 100,000 (10.3-222)
Latin America and Caribbean	Central Latin America	Mexico	2009	5 to 17	27.93 per 100,000 (4.8-70.8)
Latin America and Caribbean	Central Latin America	Mexico	2009	18 to 49	10.86 per 100,000 (2-26.4)
Latin America and Caribbean	Central Latin America	Mexico	2009	50 to 64	11.01 per 100,000 (1.5-31.9)
Latin America and Caribbean	Central Latin America	Mexico	2009	65 plus	7.4 per 100,000 (0.9-22.9)
Latin America and Caribbean	Central Latin America	Mexico	2010	<1 year	76.7 per 100,000 (10.1-228.9)
Latin America and Caribbean	Central Latin America	Mexico	2010	1 to 4	74.32 per 100,000 (10.1-217.4)
Latin America and Caribbean	Central Latin America	Mexico	2010	5 to 17	21.11 per 100,000 (3.6-53.5)
Latin America and Caribbean	Central Latin America	Mexico	2010	18 to 49	7.91 per 100,000 (1.4-19.2)
Latin America and Caribbean	Central Latin America	Mexico	2010	50 to 64	9.77 per 100,000 (1.4-28.3)
Latin America and Caribbean	Central Latin America	Mexico	2010	65 plus	7.85 per 100,000 (1-24.3)
Latin America and Caribbean	Central Latin America	Mexico	2011	<1 year	90.76 per 100,000 (11.9-270.8)
Latin America and Caribbean	Central Latin America	Mexico	2011	1 to 4	83.87 per 100,000 (11.3-245.3)
Latin America and Caribbean	Central Latin America	Mexico	2011	5 to 17	21.2 per 100,000 (3.6-53.8)
Latin America and Caribbean	Central Latin America	Mexico	2011	18 to 49	7.2 per 100,000 (1.3-17.5)
Latin America and Caribbean	Central Latin America	Mexico	2011	50 to 64	8.71 per 100,000 (1.2-25.3)
Latin America and Caribbean	Central Latin America	Mexico	2011	65 plus	7.66 per 100,000 (0.9-23.7)
Latin America and Caribbean	Central Latin America	Mexico	2012	<1 year	73.75 per 100,000 (9.7-220.1)
Latin America and Caribbean	Central Latin America	Mexico	2012	1 to 4	84.22 per 100,000 (11.4-246.3)
Latin America and Caribbean	Central Latin America	Mexico	2012	5 to 17	23.05 per 100,000 (4-58.5)
Latin America and Caribbean	Central Latin America	Mexico	2012	18 to 49	7.92 per 100,000 (1.4-19.2)
Latin America and Caribbean	Central Latin America	Mexico	2012	50 to 64	9.49 per 100,000 (1.3-27.5)
Latin America and Caribbean	Central Latin America	Mexico	2012	65 plus	7.47 per 100,000 (0.9-23.2)
Latin America and Caribbean	Central Latin America	Mexico	2013	<1 year	119.64 per 100,000 (15.7-357)
Latin America and Caribbean	Central Latin America	Mexico	2013	1 to 4	113.74 per 100,000 (15.4-332.7)
Latin America and Caribbean	Central Latin America	Mexico	2013	5 to 17	24.53 per 100,000 (4.2-62.2)
Latin America and Caribbean	Central Latin America	Mexico	2013	18 to 49	8.36 per 100,000 (1.5-20.3)
Latin America and Caribbean	Central Latin America	Mexico	2013	50 to 64	8.21 per 100,000 (1.2-23.8)
Latin America and Caribbean	Central Latin America	Mexico	2013	65 plus	7.05 per 100,000 (0.9-21.9)
Latin America and Caribbean	Central Latin America	Mexico	2014	<1 year	91.32 per 100,000 (12-272.5)
Latin America and Caribbean	Central Latin America	Mexico	2014	1 to 4	117.16 per 100,000 (15.8-342.7)
Latin America and Caribbean	Central Latin America	Mexico	2014	5 to 17	32.09 per 100,000 (5.5-81.4)
Latin America and Caribbean	Central Latin America	Mexico	2014	18 to 49	10.67 per 100,000 (2-25.9)
Latin America and Caribbean	Central Latin America	Mexico	2014	50 to 64	10.15 per 100,000 (1.4-29.4)
Latin America and Caribbean	Central Latin America	Mexico	2014	65 plus	7.1 per 100,000 (0.9-22)
Latin America and Caribbean	Central Latin America	Mexico	2015	<1 year	114.22 per 100,000 (15-340.8)
Latin America and Caribbean	Central Latin America	Mexico	2015	1 to 4	138.76 per 100,000 (18.8-405.9)
Latin America and Caribbean	Central Latin America	Mexico	2015	5 to 17	29.32 per 100,000 (5-74.3)
Latin America and Caribbean	Central Latin America	Mexico	2015	18 to 49	8.4 per 100,000 (1.5-20.4)
Latin America and Caribbean	Central Latin America	Mexico	2015	50 to 64	8.32 per 100,000 (1.2-24.1)
Latin America and Caribbean	Central Latin America	Mexico	2015	65 plus	7.2 per 100,000 (0.9-22.3)
North Africa and Middle East	North Africa and Middle East	Iran (Islamic Republic of)	2001	<1 year	89.36 per 100,000 (11.3-273.5)
North Africa and Middle East	North Africa and Middle East	Iran (Islamic Republic of)	2001	1 to 4	150.74 per 100,000 (19.6-453.7)
North Africa and Middle East	North Africa and Middle East	Iran (Islamic Republic of)	2001	5 to 17	30.65 per 100,000 (5-79.4)
North Africa and Middle East	North Africa and Middle East	Iran (Islamic Republic of)	2001	18 to 49	11.72 per 100,000 (2.1-29.1)
North Africa and Middle East	North Africa and Middle East	Iran (Islamic Republic of)	2001	50 to 64	11.39 per 100,000 (1.5-34.2)
North Africa and Middle East	North Africa and Middle East	Iran (Islamic Republic of)	2001	65 plus	9.19 per 100,000 (1.1-29)
North Africa and Middle East	North Africa and Middle East	Iran (Islamic Republic of)	2002	<1 year	64.87 per 100,000 (8.2-198.5)
North Africa and Middle East	North Africa and Middle East	Iran (Islamic Republic of)	2002	1 to 4	104.59 per 100,000 (13.6-314.8)
North Africa and Middle East	North Africa and Middle East	Iran (Islamic Republic of)	2002	5 to 17	46.09 per 100,000 (7.6-119.4)
North Africa and Middle East	North Africa and Middle East	Iran (Islamic Republic of)	2002	18 to 49	11.57 per 100,000 (2-28.7)
North Africa and Middle East	North Africa and Middle East	Iran (Islamic Republic of)	2002	50 to 64	30.81 per 100,000 (4.1-92.4)
North Africa and Middle East	North Africa and Middle East	Iran (Islamic Republic of)	2002	65 plus	12.4 per 100,000 (1.4-39.1)
North Africa and Middle East	North Africa and Middle East	Iran (Islamic Republic of)	2003	<1 year	130.54 per 100,000 (16.4-399.5)
North Africa and Middle East	North Africa and Middle East	Iran (Islamic Republic of)	2003	1 to 4	158.2 per 100,000 (20.6-476.1)
North Africa and Middle East	North Africa and Middle East	Iran (Islamic Republic of)	2003	5 to 17	99.91 per 100,000 (16.4-258.8)
North Africa and Middle East	North Africa and Middle East	Iran (Islamic Republic of)	2003	18 to 49	15.55 per 100,000 (2.7-38.6)
North Africa and Middle East	North Africa and Middle East	Iran (Islamic Republic of)	2003	50 to 64	13.06 per 100,000 (1.7-39.2)
North Africa and Middle East	North Africa and Middle East	Iran (Islamic Republic of)	2003	65 plus	11.42 per 100,000 (1.3-36)
North Africa and Middle East	North Africa and Middle East	Iran (Islamic Republic of)	2004	<1 year	94.05 per 100,000 (11.9-287.9)
North Africa and Middle East	North Africa and Middle East	Iran (Islamic Republic of)	2004	1 to 4	104.5 per 100,000 (13.6-314.5)
North Africa and Middle East	North Africa and Middle East	Iran (Islamic Republic of)	2004	5 to 17	60.26 per 100,000 (9.9-156.1)
North Africa and Middle East	North Africa and Middle East	Iran (Islamic Republic of)	2004	18 to 49	9.61 per 100,000 (1.7-23.8)
North Africa and Middle East	North Africa and Middle East	Iran (Islamic Republic of)	2004	50 to 64	17.1 per 100,000 (2.3-51.3)
North Africa and Middle East	North Africa and Middle East	Iran (Islamic Republic of)	2004	65 plus	12.61 per 100,000 (1.5-39.7)
North Africa and Middle East	North Africa and Middle East	Iran (Islamic Republic of)	2005	<1 year	119.23 per 100,000 (15-364.9)
North Africa and Middle East	North Africa and Middle East	Iran (Islamic Republic of)	2005	1 to 4	137.07 per 100,000 (17.8-412.5)
North Africa and Middle East	North Africa and Middle East	Iran (Islamic Republic of)	2005	5 to 17	49.9 per 100,000 (8.2-129.2)
North Africa and Middle East	North Africa and Middle East	Iran (Islamic Republic of)	2005	18 to 49	8.27 per 100,000 (1.5-20.5)
North Africa and Middle East	North Africa and Middle East	Iran (Islamic Republic of)	2005	50 to 64	18.84 per 100,000 (2.5-56.5)
North Africa and Middle East	North Africa and Middle East	Iran (Islamic Republic of)	2005	65 plus	12.63 per 100,000 (1.5-39.8)
North Africa and Middle East	North Africa and Middle East	Iran (Islamic Republic of)	2006	<1 year	76.71 per 100,000 (9.7-234.8)
North Africa and Middle East	North Africa and Middle East	Iran (Islamic Republic of)	2006	1 to 4	82.78 per 100,000 (10.8-249.2)
North Africa and Middle East	North Africa and Middle East	Iran (Islamic Republic of)	2006	5 to 17	61.92 per 100,000 (10.2-160.4)
North Africa and Middle East	North Africa and Middle East	Iran (Islamic Republic of)	2006	18 to 49	16.19 per 100,000 (2.9-40.2)
North Africa and Middle East	North Africa and Middle East	Iran (Islamic Republic of)	2006	50 to 64	14.75 per 100,000 (2-44.2)
North Africa and Middle East	North Africa and Middle East	Iran (Islamic Republic of)	2006	65 plus	11.24 per 100,000 (1.3-35.4)
North Africa and Middle East	North Africa and Middle East	Iran (Islamic Republic of)	2007	<1 year	135.29 per 100,000 (17-414.1)
North Africa and Middle East	North Africa and Middle East	Iran (Islamic Republic of)	2007	1 to 4	133.25 per 100,000 (17.3-401.1)
North Africa and Middle East	North Africa and Middle East	Iran (Islamic Republic of)	2007	5 to 17	60.47 per 100,000 (9.9-156.6)
North Africa and Middle East	North Africa and Middle East	Iran (Islamic Republic of)	2007	18 to 49	12.58 per 100,000 (2.2-31.2)
North Africa and Middle East	North Africa and Middle East	Iran (Islamic Republic of)	2007	50 to 64	19.48 per 100,000 (2.6-58.4)
North Africa and Middle East	North Africa and Middle East	Iran (Islamic Republic of)	2007	65 plus	9.51 per 100,000 (1.1-30)
North Africa and Middle East	North Africa and Middle East	Iran (Islamic Republic of)	2008	<1 year	70.76 per 100,000 (8.9-216.6)
North Africa and Middle East	North Africa and Middle East	Iran (Islamic Republic of)	2008	1 to 4	110.66 per 100,000 (14.4-333.1)
North Africa and Middle East	North Africa and Middle East	Iran (Islamic Republic of)	2008	5 to 17	56.74 per 100,000 (9.3-147)
North Africa and Middle East	North Africa and Middle East	Iran (Islamic Republic of)	2008	18 to 49	13.51 per 100,000 (2.4-33.5)
North Africa and Middle East	North Africa and Middle East	Iran (Islamic Republic of)	2008	50 to 64	10.08 per 100,000 (1.3-30.2)
North Africa and Middle East	North Africa and Middle East	Iran (Islamic Republic of)	2008	65 plus	12.32 per 100,000 (1.4-38.8)
North Africa and Middle East	North Africa and Middle East	Iran (Islamic Republic of)	2009	<1 year	106.11 per 100,000 (13.4-324.8)
North Africa and Middle East	North Africa and Middle East	Iran (Islamic Republic of)	2009	1 to 4	143.48 per 100,000 (18.7-431.9)
North Africa and Middle East	North Africa and Middle East	Iran (Islamic Republic of)	2009	5 to 17	121.24 per 100,000 (19.9-314)
North Africa and Middle East	North Africa and Middle East	Iran (Islamic Republic of)	2009	18 to 49	18.51 per 100,000 (3.3-45.9)
North Africa and Middle East	North Africa and Middle East	Iran (Islamic Republic of)	2009	50 to 64	17.93 per 100,000 (2.4-53.8)
North Africa and Middle East	North Africa and Middle East	Iran (Islamic Republic of)	2009	65 plus	10.84 per 100,000 (1.2-34.2)
North Africa and Middle East	North Africa and Middle East	Iran (Islamic Republic of)	2010	<1 year	87.43 per 100,000 (11-267.6)
North Africa and Middle East	North Africa and Middle East	Iran (Islamic Republic of)	2010	1 to 4	119.46 per 100,000 (15.5-359.6)
North Africa and Middle East	North Africa and Middle East	Iran (Islamic Republic of)	2010	5 to 17	98 per 100,000 (16.1-253.8)
North Africa and Middle East	North Africa and Middle East	Iran (Islamic Republic of)	2010	18 to 49	22.5 per 100,000 (4-55.8)
North Africa and Middle East	North Africa and Middle East	Iran (Islamic Republic of)	2010	50 to 64	8.26 per 100,000 (1.1-24.8)
North Africa and Middle East	North Africa and Middle East	Iran (Islamic Republic of)	2010	65 plus	9.34 per 100,000 (1.1-29.4)
North Africa and Middle East	North Africa and Middle East	Jordan	2016	<1 year	202.4 per 100,000 (25.5-619.5)
North Africa and Middle East	North Africa and Middle East	Jordan	2016	1 to 4	191.93 per 100,000 (25-577.7)
North Africa and Middle East	North Africa and Middle East	Jordan	2016	5 to 17	125.89 per 100,000 (20.7-326)
North Africa and Middle East	North Africa and Middle East	Jordan	2016	18 to 49	44.8 per 100,000 (7.9-111.2)
North Africa and Middle East	North Africa and Middle East	Jordan	2016	50 to 64	33.15 per 100,000 (4.4-99.4)
North Africa and Middle East	North Africa and Middle East	Jordan	2016	65 plus	19.46 per 100,000 (2.2-61.3)
North Africa and Middle East	North Africa and Middle East	Qatar	2002	<1 year	311.7 per 100,000 (39.3-954)
North Africa and Middle East	North Africa and Middle East	Qatar	2002	1 to 4	399.53 per 100,000 (52-1202.5)
North Africa and Middle East	North Africa and Middle East	Qatar	2002	5 to 17	239.22 per 100,000 (39.3-619.5)
North Africa and Middle East	North Africa and Middle East	Qatar	2002	18 to 49	170.09 per 100,000 (30-422.1)
North Africa and Middle East	North Africa and Middle East	Qatar	2002	50 to 64	93.77 per 100,000 (12.4-281.3)
North Africa and Middle East	North Africa and Middle East	Qatar	2002	65 plus	66.25 per 100,000 (7.6-208.7)
North Africa and Middle East	North Africa and Middle East	Qatar	2003	<1 year	373.9 per 100,000 (47.1-1144.4)
North Africa and Middle East	North Africa and Middle East	Qatar	2003	1 to 4	478.03 per 100,000 (62.2-1438.8)
North Africa and Middle East	North Africa and Middle East	Qatar	2003	5 to 17	204.02 per 100,000 (33.5-528.4)
North Africa and Middle East	North Africa and Middle East	Qatar	2003	18 to 49	196.83 per 100,000 (34.8-488.5)
North Africa and Middle East	North Africa and Middle East	Qatar	2003	50 to 64	105.01 per 100,000 (13.9-315.1)
North Africa and Middle East	North Africa and Middle East	Qatar	2003	65 plus	58.39 per 100,000 (6.7-183.9)
North Africa and Middle East	North Africa and Middle East	Turkey	2011	<1 year	45.57 per 100,000 (5.7-139.5)
North Africa and Middle East	North Africa and Middle East	Turkey	2011	1 to 4	276.78 per 100,000 (36-833.1)
North Africa and Middle East	North Africa and Middle East	Turkey	2011	5 to 17	131.39 per 100,000 (21.6-340.3)
North Africa and Middle East	North Africa and Middle East	Turkey	2011	18 to 49	24.99 per 100,000 (4.4-62)
North Africa and Middle East	North Africa and Middle East	Turkey	2011	50 to 64	23.07 per 100,000 (3.1-69.2)
North Africa and Middle East	North Africa and Middle East	Turkey	2011	65 plus	14.51 per 100,000 (1.7-45.7)
North Africa and Middle East	North Africa and Middle East	Turkey	2012	<1 year	54.31 per 100,000 (6.8-166.2)
North Africa and Middle East	North Africa and Middle East	Turkey	2012	1 to 4	284.06 per 100,000 (37-855)
North Africa and Middle East	North Africa and Middle East	Turkey	2012	5 to 17	126.33 per 100,000 (20.8-327.2)
North Africa and Middle East	North Africa and Middle East	Turkey	2012	18 to 49	32.19 per 100,000 (5.7-79.9)
North Africa and Middle East	North Africa and Middle East	Turkey	2012	50 to 64	22.65 per 100,000 (3-67.9)
North Africa and Middle East	North Africa and Middle East	Turkey	2012	65 plus	15.23 per 100,000 (1.8-48)
South Asia	South Asia	India	2014	<1 year	13.42 per 100,000 (1.6-40.7)
South Asia	South Asia	India	2014	1 to 4	15.54 per 100,000 (2-46.5)
South Asia	South Asia	India	2014	5 to 17	10.96 per 100,000 (1.7-28.8)
South Asia	South Asia	India	2014	18 to 49	17.35 per 100,000 (2.9-43.8)
South Asia	South Asia	India	2014	50 to 64	8.81 per 100,000 (1.1-26.6)
South Asia	South Asia	India	2014	65 plus	4.88 per 100,000 (0.6-15.3)
South Asia	South Asia	India	2015	<1 year	12.97 per 100,000 (1.6-39.4)
South Asia	South Asia	India	2015	1 to 4	18.14 per 100,000 (2.3-54.3)
South Asia	South Asia	India	2015	5 to 17	14.24 per 100,000 (2.3-37.4)
South Asia	South Asia	India	2015	18 to 49	18.33 per 100,000 (3.1-46.2)
South Asia	South Asia	India	2015	50 to 64	12.28 per 100,000 (1.6-37)
South Asia	South Asia	India	2015	65 plus	5.89 per 100,000 (0.7-18.5)
South Asia	South Asia	India	2016	<1 year	8.79 per 100,000 (1.1-26.7)
South Asia	South Asia	India	2016	1 to 4	13.7 per 100,000 (1.7-41)
South Asia	South Asia	India	2016	5 to 17	9.83 per 100,000 (1.6-25.8)
South Asia	South Asia	India	2016	18 to 49	10.52 per 100,000 (1.8-26.6)
South Asia	South Asia	India	2016	50 to 64	8.33 per 100,000 (1.1-25.1)
South Asia	South Asia	India	2016	65 plus	5.72 per 100,000 (0.6-17.9)
South Asia	South Asia	India	2017	<1 year	8.16 per 100,000 (1-24.8)
South Asia	South Asia	India	2017	1 to 4	11.33 per 100,000 (1.4-33.9)
South Asia	South Asia	India	2017	5 to 17	6.59 per 100,000 (1.1-17.3)
South Asia	South Asia	India	2017	18 to 49	15.4 per 100,000 (2.6-38.9)
South Asia	South Asia	India	2017	50 to 64	11.19 per 100,000 (1.4-33.7)
South Asia	South Asia	India	2017	65 plus	5.67 per 100,000 (0.6-17.8)
South Asia	South Asia	Nepal	2010	<1 year	28.31 per 100,000 (3.5-86)
South Asia	South Asia	Nepal	2010	1 to 4	35.55 per 100,000 (4.5-106.5)
South Asia	South Asia	Nepal	2010	5 to 17	28.17 per 100,000 (4.5-74)
South Asia	South Asia	Nepal	2010	18 to 49	18.21 per 100,000 (3.1-46)
South Asia	South Asia	Nepal	2010	50 to 64	18.28 per 100,000 (2.4-55.1)
South Asia	South Asia	Nepal	2010	65 plus	5.24 per 100,000 (0.6-16.4)
South Asia	South Asia	Nepal	2011	<1 year	29.87 per 100,000 (3.7-90.7)
South Asia	South Asia	Nepal	2011	1 to 4	40.68 per 100,000 (5.1-121.8)
South Asia	South Asia	Nepal	2011	5 to 17	32.51 per 100,000 (5.2-85.4)
South Asia	South Asia	Nepal	2011	18 to 49	19.9 per 100,000 (3.4-50.2)
South Asia	South Asia	Nepal	2011	50 to 64	24.48 per 100,000 (3.2-73.8)
South Asia	South Asia	Nepal	2011	65 plus	7.31 per 100,000 (0.8-22.9)
South Asia	South Asia	Nepal	2013	<1 year	28.46 per 100,000 (3.5-86.4)
South Asia	South Asia	Nepal	2013	1 to 4	38.48 per 100,000 (4.9-115.2)
South Asia	South Asia	Nepal	2013	5 to 17	30.36 per 100,000 (4.8-79.7)
South Asia	South Asia	Nepal	2013	18 to 49	26.35 per 100,000 (4.5-66.5)
South Asia	South Asia	Nepal	2013	50 to 64	31.79 per 100,000 (4.1-95.9)
South Asia	South Asia	Nepal	2013	65 plus	8.65 per 100,000 (1-27.1)
South Asia	South Asia	Nepal	2015	<1 year	28.34 per 100,000 (3.5-86.1)
South Asia	South Asia	Nepal	2015	1 to 4	35.21 per 100,000 (4.5-105.4)
South Asia	South Asia	Nepal	2015	5 to 17	33.58 per 100,000 (5.4-88.2)
South Asia	South Asia	Nepal	2015	18 to 49	28.4 per 100,000 (4.8-71.7)
South Asia	South Asia	Nepal	2015	50 to 64	30.06 per 100,000 (3.9-90.7)
South Asia	South Asia	Nepal	2015	65 plus	9.07 per 100,000 (1-28.5)
Southeast Asia, East Asia, and Oceania	Southeast Asia	Philippines	2013	<1 year	100.03 per 100,000 (13.8-295.5)
Southeast Asia, East Asia, and Oceania	Southeast Asia	Philippines	2013	1 to 4	268.2 per 100,000 (38.8-768.7)
Southeast Asia, East Asia, and Oceania	Southeast Asia	Philippines	2013	5 to 17	364.44 per 100,000 (72.2-839.1)
Southeast Asia, East Asia, and Oceania	Southeast Asia	Philippines	2013	18 to 49	101.79 per 100,000 (21.9-222.4)
Southeast Asia, East Asia, and Oceania	Southeast Asia	Philippines	2013	50 to 64	84.05 per 100,000 (12.5-237.8)
Southeast Asia, East Asia, and Oceania	Southeast Asia	Philippines	2013	65 plus	37.83 per 100,000 (4.7-120.8)
Southeast Asia, East Asia, and Oceania	Southeast Asia	Philippines	2014	<1 year	107.19 per 100,000 (14.8-316.7)
Southeast Asia, East Asia, and Oceania	Southeast Asia	Philippines	2014	1 to 4	304.44 per 100,000 (44-872.6)
Southeast Asia, East Asia, and Oceania	Southeast Asia	Philippines	2014	5 to 17	410.03 per 100,000 (81.2-944)
Southeast Asia, East Asia, and Oceania	Southeast Asia	Philippines	2014	18 to 49	117.29 per 100,000 (25.3-256.3)
Southeast Asia, East Asia, and Oceania	Southeast Asia	Philippines	2014	50 to 64	97.42 per 100,000 (14.5-275.7)
Southeast Asia, East Asia, and Oceania	Southeast Asia	Philippines	2014	65 plus	46.1 per 100,000 (5.7-147.1)
Sub-Saharan Africa	Eastern Sub-Saharan Africa	Kenya	1999	<1 year	21.73 per 100,000 (2.7-67.8)
Sub-Saharan Africa	Eastern Sub-Saharan Africa	Kenya	1999	1 to 4	27.17 per 100,000 (3.5-83.6)
Sub-Saharan Africa	Eastern Sub-Saharan Africa	Kenya	1999	5 to 17	20.1 per 100,000 (3.1-54.2)
Sub-Saharan Africa	Eastern Sub-Saharan Africa	Kenya	1999	18 to 49	140.08 per 100,000 (23.3-361.5)
Sub-Saharan Africa	Eastern Sub-Saharan Africa	Kenya	1999	65 plus	6.68 per 100,000 (0.8-21.5)
